# Supplementary material for: Bostrycin
Source: Acta Crystallogr Sect E Struct Rep Online. 2008 Oct 31;64(Pt 11):o2226. doi: 10.1107/S1600536808032030 (PMC2959567; doi:10.1107/S1600536808032030)
Supplement: Supplementary file 1 [file e-64-o2226-sup1.cif]

##############################################################################
###                                                                        ###
###        Electronic paper (Acta Crystallographica Section E)             ###
###                                                                        ###
##############################################################################
#                                                                            #
# This CIF contains the data in a paper accepted for publication in Acta     #
# Crystallographica Section E. It conforms to the requirements of Notes      #
# for Authors for Section E, and has been peer reviewed under the auspices   #
# of the IUCr Commission on Journals.                                        #
#                                                                            #
# Full details of the Crystallographic Information File format               #
# are given in the paper "The Crystallographic Information File (CIF):       #
# a New Standard Archive File for Crystallography" by S. R. Hall, F. H.      #
# Allen and I. D. Brown [Acta Cryst. (1991), A47, 655-685].                  #
#                                                                            #
# The current version of the core CIF dictionary is obtainable from          #
# ftp://ftp.iucr.org/pub/cif_core.dic. The current version number is 2.4.    #
#                                                                            #
# Software is freely available for graphical display of the structure(s) in  #
# this CIF.  For information consult the CIF home page http://www.iucr.org/  #
# cif/home.html                                                              #
#                                                                            #
# This file may be used for bona fide research purposes within the           #
# scientific community so long as proper attribution is given to the journal # 
# article from which it was obtained.                                        #
#                                                                            #
##############################################################################
                                             
data_I
_audit_creation_method     SHELXL97
_chemical_name_systematic
;
5,6,7,9,10-pentahydroxy-2-methoxy-7-methyl-1,4,5,6,7,8-hexahydroanthracene-
1,4-dione--1,4,5,6,7-pentahydroxy-2-methoxy-7-methyl-5,6,7,8,9,10-
hexahydroanthracene-9,10-dione
;
_chemical_formula_moiety     'C16 H16 O8'
_chemical_formula_sum     'C16 H16 O8'
_chemical_formula_iupac     'C16 H16 O8'
_chemical_formula_weight     336.29
_chemical_melting_point     ?
_symmetry_cell_setting     monoclinic
_symmetry_space_group_name_H-M     'P 21'
_symmetry_space_group_name_Hall     'P 2yb'
loop_
    _symmetry_equiv_pos_as_xyz
    'x, y, z'
    '-x, y+1/2, -z'
_cell_length_a     8.280(2)
_cell_length_b     6.644(2)
_cell_length_c     13.1535(12)
_cell_angle_alpha     90.00
_cell_angle_beta     102.12(2)
_cell_angle_gamma     90.00
_cell_volume     707.5(3)
_cell_formula_units_Z     2
_cell_measurement_reflns_used     5814
_cell_measurement_theta_min     6.14
_cell_measurement_theta_max     54.88
_cell_measurement_temperature     293(2)
_exptl_crystal_description     chunk
_exptl_crystal_colour     red
_exptl_crystal_size_max     0.30
_exptl_crystal_size_mid     0.20
_exptl_crystal_size_min     0.08
_exptl_crystal_density_diffrn     1.579
_exptl_crystal_density_meas     ?
_exptl_crystal_density_method     'not measured'
_exptl_crystal_F_000     352
_exptl_absorpt_coefficient_mu     0.128
_exptl_absorpt_correction_type     multi-scan
_exptl_absorpt_process_details     '(ABSCOR; Higashi, 1995)'
_exptl_absorpt_correction_T_min     0.953
_exptl_absorpt_correction_T_max     0.990
_diffrn_ambient_temperature     293(2)
_diffrn_radiation_type     MoK\a
_diffrn_radiation_wavelength     0.71069
_diffrn_radiation_source     'fine-focus sealed tube'
_diffrn_radiation_monochromator     graphite
_diffrn_measurement_device_type     'Rigaku R-AXIS RAPID IP'
_diffrn_measurement_method     \w
_diffrn_detector_area_resol_mean     10
_diffrn_reflns_number     6151
_diffrn_reflns_av_R_equivalents     0.0245
_diffrn_reflns_av_sigmaI/netI     0.0194
_diffrn_reflns_theta_min     3.17
_diffrn_reflns_theta_max     25.99
_diffrn_reflns_theta_full     25.99
_diffrn_measured_fraction_theta_max     0.998
_diffrn_measured_fraction_theta_full     0.998
_diffrn_reflns_limit_h_min     -10
_diffrn_reflns_limit_h_max     10
_diffrn_reflns_limit_k_min     -8
_diffrn_reflns_limit_k_max     8
_diffrn_reflns_limit_l_min     -16
_diffrn_reflns_limit_l_max     16
_diffrn_standards_number     0
_diffrn_standards_interval_count     ?
_diffrn_standards_interval_time     ?
_diffrn_standards_decay_%     ?
_refine_special_details
;
Refinement of <i>F</i>^2^ against ALL reflections. The weighted <i>R</i>-factor
<i>wR</i> and goodness of fit <i>S</i> are based on <i>F</i>^2^, conventional
<i>R</i>-factors <i>R</i> are based on <i>F</i>, with <i>F</i> set to zero for
negative <i>F</i>^2^. The threshold expression of <i>F</i>^2^ >
\s(<i>F</i>^2^) is used only for calculating <i>R</i>-factors(gt) <i>etc</i>.
and is not relevant to the choice of reflections for refinement.
<i>R</i>-factors based on <i>F</i>^2^ are statistically about twice as large
as those based on <i>F</i>, and <i>R</i>- factors based on ALL data will be
even larger.
;
_reflns_number_total     1517
_reflns_number_gt     1282
_reflns_threshold_expression     I>2\s(I)
_refine_ls_structure_factor_coef     Fsqd
_refine_ls_matrix_type     full
_refine_ls_R_factor_all     0.0425
_refine_ls_R_factor_gt     0.0347
_refine_ls_wR_factor_gt     0.0954
_refine_ls_wR_factor_ref     0.1045
_refine_ls_goodness_of_fit_ref     1.077
_refine_ls_restrained_S_all     1.076
_refine_ls_number_reflns     1517
_refine_ls_number_parameters     220
_refine_ls_number_restraints     1
_refine_ls_hydrogen_treatment     constr
_refine_ls_weighting_scheme     calc
_refine_ls_weighting_details
       'calc w = 1/[\s^2^(Fo^2^)+(0.0667P)^2^+0.0817P] where P=(Fo^2^+2Fc^2^)/3'
_atom_sites_solution_hydrogens     geom
_atom_sites_solution_primary     direct
_atom_sites_solution_secondary     difmap
_refine_ls_shift/su_max     0.001
_refine_ls_shift/su_mean     0.000
_refine_diff_density_max     0.238
_refine_diff_density_min     -0.186
_refine_ls_extinction_method     'SHELXL97 (Sheldrick, 2008)'
_refine_ls_extinction_coef     0.009(3)
_refine_ls_extinction_expression
                                  'Fc^*^=kFc[1+0.001xFc^2^\l^3^/sin(2\q)]^-1/4^'
loop_
    _atom_type_symbol
    _atom_type_description
    _atom_type_scat_dispersion_real
    _atom_type_scat_dispersion_imag
    _atom_type_scat_source
    'C' 'C' 0.0033 0.0016
                         'International Tables Vol C Tables 4.2.6.8 and 6.1.1.4'
    'H' 'H' 0.0000 0.0000
                         'International Tables Vol C Tables 4.2.6.8 and 6.1.1.4'
    'O' 'O' 0.0106 0.0060
                         'International Tables Vol C Tables 4.2.6.8 and 6.1.1.4'
_computing_data_collection     'PROCESS-AUTO (Rigaku, 1998)'
_computing_cell_refinement     'PROCESS-AUTO (Rigaku, 1998)'
_computing_data_reduction     'CrystalStructure (Rigaku/MSC, 2002)'
_computing_structure_solution     'SHELXS97 (Sheldrick, 2008)'
_computing_structure_refinement     'SHELXL97 (Sheldrick, 2008)'
_computing_molecular_graphics     'ORTEP-3 (Farrugia, 1997)'
_computing_publication_material     'WinGX (Farrugia, 1999)'
loop_
    _atom_site_type_symbol
    _atom_site_label
    _atom_site_fract_x
    _atom_site_fract_y
    _atom_site_fract_z
    _atom_site_U_iso_or_equiv
    _atom_site_adp_type
    _atom_site_calc_flag
    _atom_site_refinement_flags
    _atom_site_occupancy
    _atom_site_disorder_assembly
    _atom_site_disorder_group
    O O1 0.4354(2) 0.3424(4) 0.34450(13) 0.0399(5) Uani d . 1 . .
    H H1A 0.5153 0.3341 0.3968 0.060 Uiso d PR 0.50 . .
    O O2 0.1814(2) 0.3555(4) 0.19361(12) 0.0414(5) Uani d . 1 . .
    O O3 -0.1725(2) 0.3863(4) 0.43528(13) 0.0384(5) Uani d . 1 . .
    H H3A -0.1659 0.3844 0.4995 0.058 Uiso d PR 0.50 . .
    O O4 -0.0420(2) 0.3933(4) 0.63061(13) 0.0370(5) Uani d . 1 . .
    H H4A -0.1226 0.4012 0.5725 0.055 Uiso d PR 0.50 . .
    O O5 0.1000(3) 0.2810(5) 0.82507(17) 0.0571(7) Uani d . 1 . .
    H H5A 0.0233 0.2963 0.7644 0.086 Uiso d R 1 . .
    O O6 0.3619(2) 0.4004(4) 0.97960(12) 0.0417(5) Uani d . 1 . .
    H H6A 0.4364 0.3205 1.0303 0.063 Uiso d R 1 . .
    O O7 0.5068(2) 0.6526(3) 0.84879(13) 0.0336(5) Uani d . 1 . .
    H H7A 0.5511 0.7105 0.7990 0.050 Uiso d R 1 . .
    O O8 0.5671(2) 0.3429(4) 0.54013(13) 0.0401(6) Uani d . 1 . .
    H H8A 0.5559 0.3636 0.4666 0.060 Uiso d PR 0.50 . .
    C C1 0.2943(3) 0.3552(4) 0.37142(18) 0.0302(6) Uani d . 1 . .
    C C2 0.1464(3) 0.3632(4) 0.28875(18) 0.0303(6) Uani d . 1 . .
    C C3 -0.0063(3) 0.3742(5) 0.31216(18) 0.0314(6) Uani d . 1 . .
    H H3 -0.0996 0.3781 0.2587 0.038 Uiso calc R 1 . .
    C C4 -0.0247(3) 0.3798(4) 0.41735(18) 0.0284(5) Uani d . 1 . .
    C C5 0.1177(3) 0.3742(4) 0.50050(17) 0.0263(5) Uani d . 1 . .
    C C6 0.1023(3) 0.3820(4) 0.60602(17) 0.0268(5) Uani d . 1 . .
    C C7 0.2492(3) 0.3761(5) 0.68900(17) 0.0291(6) Uani d . 1 . .
    C C8 0.2301(3) 0.3980(5) 0.80142(17) 0.0311(6) Uani d . 1 . .
    H H8 0.2063 0.5396 0.8130 0.037 Uiso calc R 1 . .
    C C9 0.3863(3) 0.3403(4) 0.87974(18) 0.0323(6) Uani d . 1 . .
    H H9 0.3996 0.1938 0.8790 0.039 Uiso calc R 1 . .
    C C10 0.5382(3) 0.4387(4) 0.85300(17) 0.0309(6) Uani d . 1 . .
    C C11 0.5585(3) 0.3595(5) 0.74721(17) 0.0319(6) Uani d . 1 . .
    H H11A 0.6425 0.4383 0.7240 0.038 Uiso calc R 1 . .
    H H11B 0.5970 0.2213 0.7552 0.038 Uiso calc R 1 . .
    C C12 0.4022(3) 0.3671(4) 0.66537(17) 0.0294(6) Uani d . 1 . .
    C C13 0.4195(3) 0.3563(4) 0.55826(18) 0.0296(6) Uani d . 1 . .
    C C14 0.2770(3) 0.3626(4) 0.47627(17) 0.0262(5) Uani d . 1 . .
    C C15 0.0456(3) 0.3549(6) 0.10420(18) 0.0435(8) Uani d . 1 . .
    H H15A -0.0220 0.2384 0.1068 0.065 Uiso calc R 1 . .
    H H15B 0.0881 0.3517 0.0417 0.065 Uiso calc R 1 . .
    H H15C -0.0196 0.4743 0.1048 0.065 Uiso calc R 1 . .
    C C16 0.6936(3) 0.3933(6) 0.93488(19) 0.0408(7) Uani d . 1 . .
    H H16A 0.7885 0.4434 0.9117 0.061 Uiso calc R 1 . .
    H H16B 0.7039 0.2505 0.9453 0.061 Uiso calc R 1 . .
    H H16C 0.6861 0.4575 0.9991 0.061 Uiso calc R 1 . .
loop_
    _atom_site_aniso_label
    _atom_site_aniso_U_11
    _atom_site_aniso_U_22
    _atom_site_aniso_U_33
    _atom_site_aniso_U_12
    _atom_site_aniso_U_13
    _atom_site_aniso_U_23
    O1 0.0294(10) 0.0644(15) 0.0268(8) 0.0039(10) 0.0076(7) -0.0058(10)
    O2 0.0318(10) 0.0719(15) 0.0203(7) 0.0052(11) 0.0050(7) -0.0025(10)
    O3 0.0233(9) 0.0584(13) 0.0343(9) 0.0031(10) 0.0082(7) 0.0005(10)
    O4 0.0279(10) 0.0541(12) 0.0311(8) -0.0002(10) 0.0112(7) -0.0016(10)
    O5 0.0513(14) 0.0811(19) 0.0421(11) -0.0192(13) 0.0170(10) 0.0069(12)
    O6 0.0528(12) 0.0518(12) 0.0226(8) 0.0093(11) 0.0126(8) 0.0056(10)
    O7 0.0444(11) 0.0318(10) 0.0262(8) -0.0028(9) 0.0112(7) 0.0001(8)
    O8 0.0223(9) 0.0710(16) 0.0279(8) 0.0015(10) 0.0073(7) -0.0065(11)
    C1 0.0294(13) 0.0370(15) 0.0262(11) 0.0026(13) 0.0101(9) -0.0003(12)
    C2 0.0326(14) 0.0360(15) 0.0233(11) 0.0014(14) 0.0079(9) -0.0003(12)
    C3 0.0298(13) 0.0360(14) 0.0274(11) 0.0032(13) 0.0035(9) 0.0003(12)
    C4 0.0249(13) 0.0297(13) 0.0307(11) 0.0012(12) 0.0064(9) 0.0003(12)
    C5 0.0274(13) 0.0282(12) 0.0249(11) 0.0006(12) 0.0089(9) 0.0005(12)
    C6 0.0267(12) 0.0279(12) 0.0278(11) -0.0006(12) 0.0103(9) -0.0021(12)
    C7 0.0317(13) 0.0334(13) 0.0245(11) -0.0020(13) 0.0108(9) -0.0003(12)
    C8 0.0335(14) 0.0369(14) 0.0261(11) -0.0011(12) 0.0137(10) 0.0017(12)
    C9 0.0411(15) 0.0348(14) 0.0232(10) 0.0016(13) 0.0117(10) 0.0021(11)
    C10 0.0363(15) 0.0338(15) 0.0224(12) 0.0012(12) 0.0055(10) 0.0004(11)
    C11 0.0283(13) 0.0429(16) 0.0251(11) 0.0016(13) 0.0067(9) -0.0028(12)
    C12 0.0304(13) 0.0340(14) 0.0248(11) 0.0024(13) 0.0079(9) -0.0028(12)
    C13 0.0270(13) 0.0370(15) 0.0262(11) 0.0028(12) 0.0087(9) -0.0019(11)
    C14 0.0250(12) 0.0309(13) 0.0230(10) 0.0014(12) 0.0059(9) -0.0019(12)
    C15 0.0381(15) 0.068(2) 0.0225(11) 0.0052(17) 0.0028(10) -0.0018(15)
    C16 0.0368(15) 0.0555(17) 0.0279(12) 0.0023(15) 0.0019(10) -0.0011(14)
_geom_special_details
;
All e.s.d.'s (except the e.s.d. in the dihedral angle between two l.s. planes)
are estimated using the full covariance matrix. The cell e.s.d.'s are taken
into account individually in the estimation of e.s.d.'s in distances, angles
and torsion angles; correlations between e.s.d.'s in cell parameters are only
used when they are defined by crystal symmetry. An approximate (isotropic)
treatment of cell e.s.d.'s is used for estimating e.s.d.'s involving l.s.
planes.
;
loop_
    _geom_bond_atom_site_label_1
    _geom_bond_atom_site_label_2
    _geom_bond_site_symmetry_2
    _geom_bond_distance
    _geom_bond_publ_flag
    O1 C1 . 1.293(3) ?
    O1 H1A . 0.8501 ?
    O2 C2 . 1.344(3) ?
    O2 C15 . 1.447(3) ?
    O3 C4 . 1.294(3) ?
    O3 H3A . 0.8350 ?
    O4 C6 . 1.304(3) ?
    O4 H4A . 0.9046 ?
    O5 C8 . 1.415(4) ?
    O5 H5A . 0.9154 ?
    O6 C9 . 1.427(3) ?
    O6 H6A . 0.9667 ?
    O7 C10 . 1.444(3) ?
    O7 H7A . 0.9012 ?
    O8 C13 . 1.296(3) ?
    O8 H8A . 0.9624 ?
    C1 C14 . 1.417(3) ?
    C1 C2 . 1.458(3) ?
    C2 C3 . 1.364(4) ?
    C3 C4 . 1.424(3) ?
    C3 H3 . 0.9300 ?
    C4 C5 . 1.431(3) ?
    C5 C6 . 1.421(3) ?
    C5 C14 . 1.423(3) ?
    C6 C7 . 1.454(3) ?
    C7 C12 . 1.368(4) ?
    C7 C8 . 1.527(3) ?
    C8 C9 . 1.524(4) ?
    C8 H8 . 0.9800 ?
    C9 C10 . 1.523(4) ?
    C9 H9 . 0.9800 ?
    C10 C16 . 1.525(3) ?
    C10 C11 . 1.530(3) ?
    C11 C12 . 1.501(3) ?
    C11 H11A . 0.9700 ?
    C11 H11B . 0.9700 ?
    C12 C13 . 1.448(3) ?
    C13 C14 . 1.422(3) ?
    C15 H15A . 0.9600 ?
    C15 H15B . 0.9600 ?
    C15 H15C . 0.9600 ?
    C16 H16A . 0.9600 ?
    C16 H16B . 0.9600 ?
    C16 H16C . 0.9600 ?
loop_
    _geom_angle_atom_site_label_1
    _geom_angle_atom_site_label_2
    _geom_angle_atom_site_label_3
    _geom_angle_site_symmetry_1
    _geom_angle_site_symmetry_3
    _geom_angle
    _geom_angle_publ_flag
    C1 O1 H1A . . 112.1 ?
    C2 O2 C15 . . 118.3(2) ?
    C4 O3 H3A . . 108.7 ?
    C6 O4 H4A . . 110.2 ?
    C8 O5 H5A . . 99.7 ?
    C9 O6 H6A . . 106.8 ?
    C10 O7 H7A . . 110.5 ?
    C13 O8 H8A . . 106.3 ?
    O1 C1 C14 . . 123.4(2) ?
    O1 C1 C2 . . 117.6(2) ?
    C14 C1 C2 . . 119.0(2) ?
    O2 C2 C3 . . 127.1(2) ?
    O2 C2 C1 . . 112.4(2) ?
    C3 C2 C1 . . 120.4(2) ?
    C2 C3 C4 . . 120.9(2) ?
    C2 C3 H3 . . 119.5 ?
    C4 C3 H3 . . 119.5 ?
    O3 C4 C3 . . 118.4(2) ?
    O3 C4 C5 . . 121.4(2) ?
    C3 C4 C5 . . 120.2(2) ?
    C6 C5 C14 . . 119.9(2) ?
    C6 C5 C4 . . 121.1(2) ?
    C14 C5 C4 . . 119.0(2) ?
    O4 C6 C5 . . 121.3(2) ?
    O4 C6 C7 . . 118.7(2) ?
    C5 C6 C7 . . 120.0(2) ?
    C12 C7 C6 . . 119.9(2) ?
    C12 C7 C8 . . 120.9(2) ?
    C6 C7 C8 . . 119.0(2) ?
    O5 C8 C9 . . 106.9(2) ?
    O5 C8 C7 . . 113.5(2) ?
    C9 C8 C7 . . 112.6(2) ?
    O5 C8 H8 . . 107.8 ?
    C9 C8 H8 . . 107.8 ?
    C7 C8 H8 . . 107.8 ?
    O6 C9 C10 . . 112.1(2) ?
    O6 C9 C8 . . 106.7(2) ?
    C10 C9 C8 . . 111.2(2) ?
    O6 C9 H9 . . 108.9 ?
    C10 C9 H9 . . 108.9 ?
    C8 C9 H9 . . 108.9 ?
    O7 C10 C9 . . 106.3(2) ?
    O7 C10 C16 . . 109.9(2) ?
    C9 C10 C16 . . 111.6(2) ?
    O7 C10 C11 . . 110.9(2) ?
    C9 C10 C11 . . 108.4(2) ?
    C16 C10 C11 . . 109.7(2) ?
    C12 C11 C10 . . 113.5(2) ?
    C12 C11 H11A . . 108.9 ?
    C10 C11 H11A . . 108.9 ?
    C12 C11 H11B . . 108.9 ?
    C10 C11 H11B . . 108.9 ?
    H11A C11 H11B . . 107.7 ?
    C7 C12 C13 . . 120.6(2) ?
    C7 C12 C11 . . 122.6(2) ?
    C13 C12 C11 . . 116.7(2) ?
    O8 C13 C14 . . 121.8(2) ?
    O8 C13 C12 . . 118.2(2) ?
    C14 C13 C12 . . 120.1(2) ?
    C1 C14 C13 . . 120.0(2) ?
    C1 C14 C5 . . 120.5(2) ?
    C13 C14 C5 . . 119.5(2) ?
    O2 C15 H15A . . 109.5 ?
    O2 C15 H15B . . 109.5 ?
    H15A C15 H15B . . 109.5 ?
    O2 C15 H15C . . 109.5 ?
    H15A C15 H15C . . 109.5 ?
    H15B C15 H15C . . 109.5 ?
    C10 C16 H16A . . 109.5 ?
    C10 C16 H16B . . 109.5 ?
    H16A C16 H16B . . 109.5 ?
    C10 C16 H16C . . 109.5 ?
    H16A C16 H16C . . 109.5 ?
    H16B C16 H16C . . 109.5 ?
loop_
    _geom_hbond_atom_site_label_D
    _geom_hbond_atom_site_label_H
    _geom_hbond_atom_site_label_A
    _geom_hbond_site_symmetry_A
    _geom_hbond_distance_DH
    _geom_hbond_distance_HA
    _geom_hbond_distance_DA
    _geom_hbond_angle_DHA
    _geom_hbond_publ_flag
    O1 H1A O3 1_655 0.85 2.55 3.229(3) 137 y
    O3 H3A O8 1_455 0.84 2.40 2.808(3) 111 y
    O4 H4A O8 1_455 0.90 2.54 3.223(3) 132 y
    O5 H5A O4 . 0.92 1.85 2.687(3) 152 y
    O6 H6A O7 2_647 0.97 1.92 2.821(3) 154 y
    O7 H7A O1 2_656 0.90 2.11 2.966(3) 159 y
    O7 H7A O2 2_656 0.90 2.40 3.066(3) 131 y
data_global
_journal_date_recd_electronic     2008-09-06
_journal_date_accepted     2008-10-06
_journal_name_full     'Acta Crystallographica, Section E'
_journal_year     2008
_journal_volume     64
_journal_issue     11
_journal_page_first     o2226
_journal_page_last     o2226
_journal_paper_category     QO
_journal_coeditor_code     XU2453
_publ_contact_author_name     'Dr Fu-Cheng Lin'
_publ_contact_author_address
;
State Key Laboratory for Rice Biology
Institute of Biotechnology
Zhejiang University
Hangzhou
People's Republic of China
;
_publ_contact_author_email     'fuchenglin@zju.edu.cn'
_publ_section_title
;
Bostrycin
;
loop_
    _publ_author_name
    _publ_author_address
    'Shao-Yuan Chen'
;
State Key Laboratory for Rice Biology
Institute of Biotechnology
Zhejiang University
People's Republic of China
;
    'Chao Huang'
;
State Key Laboratory for Rice Biology
Institute of Biotechnology
Zhejiang University
People's Republic of China
;
    'Chu-Long Zhang'
;
State Key Laboratory for Rice Biology
Institute of Biotechnology
Zhejiang University
People's Republic of China
;
    'Yu-Zhe Chen'
;
College of Pharmaceutical Sicence
Zhejiang University
People's Republic of China
;
    'Fu-Cheng Lin'
;
State Key Laboratory for Rice Biology
Institute of Biotechnology
Zhejiang University
People's Republic of China
;
