# Supplementary material for: Bostrycin
Source: Acta Crystallogr Sect E Struct Rep Online. 2008 Oct 31;64(Pt 11):o2226. doi: 10.1107/S1600536808032030 (PMC2959567; doi:10.1107/S1600536808032030)
Supplement: Supplementary file 2 [file e-64-o2226-Isup2.hkl]

#
# h,k,l, Fc-squared, Fo-squared, sigma(Fo-squared) and status flag
#
data_I
_shelx_title ' chsy in'
_shelx_refln_list_code          4
_shelx_F_calc_maximum      191.22
_exptl_crystal_F_000       352.00
_reflns_d_resolution_high  0.8108
 
loop_
 _symmetry_equiv_pos_as_xyz
 'x, y, z'
 '-x, y+1/2, -z'
 
_cell_length_a     8.2802
_cell_length_b     6.6441
_cell_length_c    13.1535
_cell_angle_alpha  90.000
_cell_angle_beta  102.120
_cell_angle_gamma  90.000
 
_shelx_F_squared_multiplier     1.000
 
loop_
 _refln_index_h
 _refln_index_k
 _refln_index_l
 _refln_F_squared_calc
 _refln_F_squared_meas
 _refln_F_squared_sigma
 _refln_observed_status
   2   0   0     1761.46     1610.96     16.34 o
   3   0   0      112.77       98.71      1.91 o
   4   0   0        0.68        2.40      1.14 o
   5   0   0      118.27      120.05      2.55 o
   6   0   0       40.49       42.16      2.45 o
   7   0   0      240.61      232.03      5.27 o
   8   0   0       22.04       21.90      2.76 o
   9   0   0        0.26        1.10      2.22 o
   1   1   0     5223.01     4748.65     30.83 o
   2   1   0       21.41       18.70      1.09 o
   3   1   0      180.01      156.28      1.70 o
   4   1   0        0.33        0.17      0.58 o
   5   1   0       83.08       89.45      1.70 o
   6   1   0       17.31       18.19      1.23 o
   7   1   0      595.91      619.36      6.54 o
   8   1   0        1.68        2.21      1.68 o
   9   1   0        6.90        5.54      2.36 o
   0   2   0    36563.33    36387.48    727.18 o
   1   2   0      261.77      254.62      1.67 o
   2   2   0      181.10      142.20      1.63 o
   3   2   0      120.04      121.20      1.43 o
   4   2   0      129.22      139.71      2.11 o
   5   2   0      320.64      319.76      4.14 o
   6   2   0      132.06      135.57      2.98 o
   7   2   0      326.61      317.38      5.35 o
   8   2   0       46.18       48.45      3.92 o
   9   2   0        3.85        3.15      2.38 o
   1   3   0     1354.07     1463.29      8.30 o
   2   3   0       85.49       76.66      2.05 o
   3   3   0       93.87       88.54      1.27 o
   4   3   0        6.92        7.98      0.62 o
   5   3   0       24.56       23.86      0.91 o
   6   3   0        8.82        9.90      1.07 o
   7   3   0      279.73      299.75      3.93 o
   8   3   0       11.11       11.32      1.29 o
   9   3   0        3.61        2.49      1.23 o
   0   4   0     6302.81     6650.71     63.39 o
   1   4   0        2.97        4.40      0.61 o
   2   4   0       43.16       44.53      0.76 o
   3   4   0        0.69        1.06      0.64 o
   4   4   0       60.55       64.18      1.17 o
   5   4   0       57.60       58.00      1.29 o
   6   4   0       54.99       54.76      1.61 o
   7   4   0      125.88      122.54      3.36 o
   8   4   0       13.08       13.89      1.41 o
   1   5   0      313.76      331.75      2.74 o
   2   5   0       20.84       22.76      0.85 o
   3   5   0       20.59       21.16      0.84 o
   4   5   0       10.40       13.39      1.19 o
   5   5   0        5.63        5.08      0.92 o
   6   5   0       20.94       20.60      1.06 o
   7   5   0       92.59       99.54      2.07 o
   0   6   0      830.36      853.95     13.40 o
   1   6   0      118.65      113.71      1.66 o
   2   6   0       24.68       23.33      0.96 o
   3   6   0       23.43       20.19      1.07 o
   4   6   0        0.77        0.00      0.71 o
   5   6   0       19.93       19.58      2.10 o
   6   6   0        9.50        6.30      2.07 o
   1   7   0       74.93       73.70      1.41 o
   2   7   0        2.19        1.65      0.82 o
   3   7   0        1.64        0.69      0.84 o
   4   7   0        2.39        0.57      0.85 o
   5   7   0        0.06        0.20      0.81 o
   0   8   0      160.36      147.94      5.16 o
   1   8   0       28.30       28.06      1.28 o
   2   8   0        0.33        0.19      0.77 o
 -10   0   1        1.51        2.24      3.26 o
  -9   0   1        8.02        2.04      4.51 o
  -8   0   1       73.50       69.51      3.82 o
  -7   0   1        0.22        0.29      1.29 o
  -6   0   1        0.05        0.48      1.31 o
  -5   0   1        0.73        0.18      0.89 o
  -4   0   1      206.24      190.77      3.01 o
  -3   0   1      467.60      521.96     10.69 o
  -2   0   1      553.03      501.79      5.59 o
   1   0   1      619.24      656.32      8.20 o
   2   0   1       11.60        4.44      0.77 o
   3   0   1        0.53        0.17      0.66 o
   4   0   1      141.87      126.09      2.36 o
   5   0   1      251.79      251.48      4.28 o
   6   0   1      475.78      481.39      7.51 o
   7   0   1     1539.94     1534.01     19.49 o
   8   0   1        0.25        1.35      2.66 o
   9   0   1        1.52        0.65      1.79 o
 -10   1   1        3.75        4.23      2.32 o
  -9   1   1       84.69       90.42      3.84 o
  -8   1   1       34.00       37.47      2.11 o
  -7   1   1       23.30       21.03      1.90 o
  -6   1   1       66.95       63.46      2.07 o
  -5   1   1       82.76       83.02      2.36 o
  -4   1   1      357.94      362.89      4.28 o
  -3   1   1     1051.66     1019.63      9.05 o
  -2   1   1      356.03      340.89      3.92 o
  -1   1   1     1756.17     1672.46     11.13 o
   0   1   1      715.78      653.66      9.39 o
   1   1   1      969.72     1010.05      6.85 o
   2   1   1      156.87      148.77      1.57 o
   3   1   1      124.18      112.85      2.18 o
   4   1   1       94.27       90.52      1.61 o
   5   1   1        4.24        3.67      0.98 o
   6   1   1     2013.71     2026.92     17.60 o
   7   1   1      332.02      328.21      4.50 o
   8   1   1        2.28        2.50      1.34 o
   9   1   1        1.66        0.00      1.40 o
  -9   2   1       10.71       11.88      2.40 o
  -8   2   1       38.68       45.67      2.28 o
  -7   2   1        1.26        1.86      1.41 o
  -6   2   1       14.05       14.73      1.62 o
  -5   2   1        6.02        6.84      1.06 o
  -4   2   1      238.75      239.22      2.43 o
  -3   2   1      676.13      709.96      5.69 o
  -2   2   1      391.27      380.94      2.44 o
  -1   2   1      385.29      393.52      2.30 o
   0   2   1     2885.40     2903.68     19.26 o
   1   2   1      331.33      320.49      2.05 o
   2   2   1      413.71      412.23      4.68 o
   3   2   1      107.83      104.68      1.36 o
   4   2   1       32.20       27.28      1.32 o
   5   2   1       20.99       20.59      1.28 o
   6   2   1      198.49      206.47      4.03 o
   7   2   1      828.16      817.12     16.24 o
   8   2   1        6.34        4.18      2.28 o
   9   2   1        2.03        1.01      1.55 o
  -9   3   1       36.44       36.72      1.71 o
  -8   3   1       19.60       20.64      2.04 o
  -7   3   1       22.57       25.00      1.84 o
  -6   3   1       39.70       38.48      1.38 o
  -5   3   1       21.02       20.81      0.88 o
  -4   3   1       16.45       16.42      0.83 o
  -3   3   1      106.92       97.24      1.45 o
  -2   3   1      214.18      210.50      1.62 o
  -1   3   1      732.01      812.89      4.59 o
   0   3   1       23.32       33.89      0.59 o
   1   3   1      367.54      370.20      2.39 o
   2   3   1       23.78       26.32      0.84 o
   3   3   1       46.02       46.12      0.90 o
   4   3   1       42.58       42.43      1.00 o
   5   3   1       31.37       28.93      1.43 o
   6   3   1      944.96      985.67     13.29 o
   7   3   1      266.11      274.21      8.70 o
   8   3   1       22.33       25.02      1.86 o
   9   3   1        5.96        3.24      2.19 o
  -8   4   1        9.81        8.55      1.73 o
  -7   4   1       11.33       12.61      1.30 o
  -6   4   1        1.03        1.74      0.71 o
  -5   4   1        2.47        2.86      0.64 o
  -4   4   1       52.07       50.18      1.28 o
  -3   4   1       93.25       92.42      1.34 o
  -2   4   1        0.05        0.03      0.31 o
  -1   4   1      564.18      602.72      4.12 o
   0   4   1      779.56      808.33      5.39 o
   1   4   1      409.08      408.11      2.78 o
   2   4   1      101.17      100.64      1.36 o
   3   4   1       35.66       38.97      1.18 o
   4   4   1        3.05        1.88      0.78 o
   5   4   1        4.16        3.91      0.71 o
   6   4   1      156.85      170.98      2.77 o
   7   4   1      358.47      364.18      4.52 o
   8   4   1        0.43        0.28      0.81 o
  -8   5   1        4.09        3.38      1.35 o
  -7   5   1       39.65       40.68      1.49 o
  -6   5   1       12.54       12.09      0.95 o
  -5   5   1       28.44       28.76      1.42 o
  -4   5   1       61.23       63.68      1.75 o
  -3   5   1       69.76       67.27      1.35 o
  -2   5   1       16.99       15.33      0.77 o
  -1   5   1      109.19      118.38      1.48 o
   0   5   1      118.06      112.46      1.39 o
   1   5   1       15.58       16.46      0.83 o
   2   5   1       23.54       24.05      0.97 o
   3   5   1       12.87       14.01      1.02 o
   4   5   1       12.85       13.81      1.30 o
   5   5   1        6.29        5.70      0.97 o
   6   5   1      390.52      401.05      4.21 o
   7   5   1       94.88      100.82      2.70 o
  -6   6   1        0.39        0.09      0.75 o
  -5   6   1        1.83        0.93      0.91 o
  -4   6   1        3.73        2.55      0.92 o
  -3   6   1       22.28       24.49      1.08 o
  -2   6   1       38.57       38.26      1.26 o
  -1   6   1      119.02      123.92      1.66 o
   0   6   1      247.70      241.96      2.59 o
   1   6   1       10.61       11.92      1.69 o
   2   6   1       41.86       39.71      1.36 o
   3   6   1        3.06        2.57      0.89 o
   4   6   1       15.75       13.39      1.84 o
   5   6   1       12.30       13.05      1.39 o
   6   6   1       45.50       45.16      1.61 o
  -5   7   1        1.52        0.76      1.08 o
  -4   7   1        4.09        1.70      1.73 o
  -3   7   1        4.05        2.97      1.07 o
  -2   7   1        8.74        5.91      0.94 o
  -1   7   1      114.05      106.46      1.73 o
   0   7   1       13.09       14.51      1.03 o
   1   7   1        3.64        2.92      0.87 o
   2   7   1        4.58        2.61      1.09 o
   3   7   1        1.10        0.64      0.93 o
   4   7   1        2.91        1.36      0.81 o
   5   7   1        5.77        2.48      1.15 o
  -2   8   1        8.76        6.31      1.21 o
  -1   8   1       53.36       54.37      1.91 o
   0   8   1       69.71       63.36      1.74 o
   1   8   1        3.58        1.97      0.96 o
 -10   0   2        0.26        0.00      3.85 o
  -9   0   2        3.65        5.58      3.05 o
  -8   0   2        7.81        5.59      1.92 o
  -7   0   2      109.97      103.79      3.09 o
  -6   0   2        5.19        4.23      2.28 o
  -5   0   2       98.96      116.73      2.56 o
  -4   0   2      668.38      765.51      8.73 o
  -3   0   2      259.91      274.10      5.38 o
  -2   0   2      101.93      114.43      3.63 o
  -1   0   2       51.53       33.74      0.49 o
   0   0   2        3.81        8.98      0.45 o
   1   0   2      162.76      161.20      1.86 o
   2   0   2      539.04      588.61      6.40 o
   3   0   2      857.44      896.10      9.57 o
   4   0   2       16.93       18.53      1.21 o
   5   0   2        2.37        2.05      1.10 o
   6   0   2        6.44        9.96      2.57 o
   7   0   2        4.80        6.27      1.92 o
   8   0   2        5.76        6.27      1.95 o
   9   0   2        5.46        4.18      4.29 o
 -10   1   2        1.27        0.74      2.23 o
  -9   1   2       25.15       29.10      2.36 o
  -8   1   2        3.53        2.82      1.50 o
  -7   1   2        8.78        8.25      1.48 o
  -6   1   2       73.24       75.33      1.99 o
  -5   1   2       31.77       28.82      1.33 o
  -4   1   2      589.59      694.27      7.22 o
  -3   1   2      296.81      336.80      3.55 o
  -2   1   2     1902.97     1861.20     13.27 o
  -1   1   2     2080.03     1944.72     11.01 o
   0   1   2      761.68      707.23      5.02 o
   1   1   2      399.99      372.63      2.79 o
   2   1   2      118.12      110.16      1.41 o
   3   1   2      425.18      457.93      3.71 o
   4   1   2      373.69      347.11      3.44 o
   5   1   2       14.80       14.02      0.97 o
   6   1   2      173.23      173.12      2.70 o
   7   1   2      157.05      156.86      2.61 o
   8   1   2       20.79       20.06      1.75 o
   9   1   2        1.33        1.28      1.59 o
  -9   2   2       15.03       15.13      2.39 o
  -8   2   2        0.79        0.80      1.37 o
  -7   2   2       16.82       17.28      1.82 o
  -6   2   2       49.18       48.13      1.99 o
  -5   2   2      207.12      218.38      2.60 o
  -4   2   2      315.50      371.86      2.94 o
  -3   2   2      120.54      131.20      1.36 o
  -2   2   2      464.53      472.45      2.73 o
  -1   2   2      251.91      225.45      1.46 o
   0   2   2      333.72      311.71      2.68 o
   1   2   2      332.29      324.88      2.35 o
   2   2   2      237.23      256.27      3.48 o
   3   2   2      258.49      261.36      2.85 o
   4   2   2       28.86       30.69      1.18 o
   5   2   2       19.37       21.71      1.59 o
   6   2   2       73.94       75.71      2.12 o
   7   2   2        0.31        0.97      1.21 o
   8   2   2        7.14        6.96      2.63 o
   9   2   2        1.41        1.52      1.71 o
  -9   3   2        1.99        1.73      0.95 o
  -8   3   2       16.24       18.63      1.11 o
  -7   3   2        2.63        2.78      0.90 o
  -6   3   2       58.18       64.87      1.63 o
  -5   3   2       30.14       33.90      1.03 o
  -4   3   2      481.99      522.64      4.36 o
  -3   3   2      249.66      265.27      2.35 o
  -2   3   2      246.49      236.64      1.82 o
  -1   3   2      467.53      471.18      2.95 o
   0   3   2      167.23      172.56      1.24 o
   1   3   2       40.24       40.09      0.58 o
   2   3   2       62.08       63.34      0.87 o
   3   3   2      138.95      149.94      1.68 o
   4   3   2       21.21       17.39      0.81 o
   5   3   2       64.46       61.44      1.46 o
   6   3   2      225.36      235.89      3.25 o
   7   3   2       79.48       85.03      2.10 o
   8   3   2       20.49       19.26      1.60 o
  -8   4   2        5.14        4.70      1.24 o
  -7   4   2        0.70        1.18      0.72 o
  -6   4   2       20.88       18.76      1.74 o
  -5   4   2       61.27       62.36      1.19 o
  -4   4   2      216.78      232.32      2.41 o
  -3   4   2      148.01      151.64      1.52 o
  -2   4   2      185.59      188.93      1.69 o
  -1   4   2      174.37      173.49      1.58 o
   0   4   2       42.48       34.52      0.66 o
   1   4   2       22.97       21.68      0.68 o
   2   4   2      125.05      128.22      1.64 o
   3   4   2       18.99       19.41      0.95 o
   4   4   2       49.43       54.43      1.11 o
   5   4   2       21.80       22.04      1.03 o
   6   4   2       96.63       97.69      1.80 o
   7   4   2        3.30        3.28      1.06 o
   8   4   2        2.42        3.05      1.47 o
  -8   5   2        5.32        3.71      1.41 o
  -7   5   2        1.78        1.34      0.90 o
  -6   5   2       19.69       18.44      1.05 o
  -5   5   2       19.59       21.15      1.06 o
  -4   5   2       77.61       77.82      1.42 o
  -3   5   2      186.27      196.52      2.27 o
  -2   5   2      114.99      113.29      1.39 o
  -1   5   2       16.00       17.65      0.77 o
   0   5   2       31.06       28.51      0.72 o
   1   5   2       36.28       36.17      0.93 o
   2   5   2       44.60       42.00      1.17 o
   3   5   2      106.09      116.50      1.53 o
   4   5   2       42.12       41.54      1.37 o
   5   5   2       11.22       12.78      0.93 o
   6   5   2       97.63      104.33      1.98 o
   7   5   2       55.70       64.83      2.46 o
  -6   6   2        7.09        4.50      1.73 o
  -5   6   2       31.44       33.48      1.81 o
  -4   6   2       19.11       21.10      1.48 o
  -3   6   2       20.27       23.07      1.14 o
  -2   6   2       37.55       43.08      1.24 o
  -1   6   2       13.41       14.79      0.86 o
   0   6   2       12.17       11.97      0.82 o
   1   6   2       12.99       13.99      0.78 o
   2   6   2       31.86       36.52      1.25 o
   3   6   2        3.75        1.74      0.72 o
   4   6   2       13.56       15.33      1.69 o
   5   6   2       17.73       16.70      2.30 o
   6   6   2       52.93       53.70      1.59 o
  -5   7   2        0.73        0.90      1.42 o
  -4   7   2       37.34       40.64      2.06 o
  -3   7   2       18.12       17.52      1.22 o
  -2   7   2        4.38        3.68      0.86 o
  -1   7   2        0.12        0.78      0.71 o
   0   7   2        0.37        0.20      0.58 o
   1   7   2        5.36        3.29      0.78 o
   2   7   2        0.06        0.00      0.67 o
   3   7   2       11.11        0.09      1.00 o
   4   7   2        2.86        0.25      0.71 o
  -2   8   2        2.20        1.53      0.92 o
  -1   8   2        8.23        4.12      1.51 o
   0   8   2        0.59        0.09      0.64 o
   1   8   2        1.87        1.03      0.73 o
 -10   0   3        0.26        0.00      2.85 o
  -9   0   3        0.67        0.06      2.18 o
  -8   0   3        0.79        0.00      3.57 o
  -7   0   3       42.38       39.89      3.37 o
  -6   0   3       31.25       34.97      2.61 o
  -5   0   3     1078.31     1140.02     13.27 o
  -4   0   3      577.57      564.54     10.75 o
  -3   0   3      903.80      915.40     12.47 o
  -2   0   3      128.53      136.62      1.41 o
  -1   0   3        0.25        0.35      0.33 o
   0   0   3      341.51      295.55      3.10 o
   1   0   3       54.13       61.59      1.15 o
   2   0   3       38.16       41.16      1.43 o
   3   0   3     3433.33     3709.14     40.70 o
   4   0   3      535.59      550.62      6.61 o
   5   0   3      117.16      117.91      2.94 o
   6   0   3       15.04       18.27      2.31 o
   7   0   3        8.59        7.57      1.72 o
   8   0   3        5.59        4.35      1.90 o
   9   0   3        0.18        0.58      2.94 o
 -10   1   3        9.73       10.86      2.79 o
  -9   1   3        3.97        3.79      1.77 o
  -8   1   3        3.10        4.42      1.76 o
  -7   1   3        3.08        2.76      1.28 o
  -6   1   3      150.38      147.15      2.90 o
  -5   1   3       31.55       34.26      1.77 o
  -4   1   3     2005.04     2294.22     20.59 o
  -3   1   3      222.58      245.63      2.68 o
  -2   1   3     1466.11     1438.71      9.27 o
  -1   1   3      247.24      209.22      1.58 o
   0   1   3       89.26       93.24      1.26 o
   1   1   3      170.95      170.60      1.95 o
   2   1   3     1962.54     2152.78     15.67 o
   3   1   3      117.65      132.50      1.55 o
   4   1   3        9.42        8.50      0.89 o
   5   1   3       10.23       10.52      0.95 o
   6   1   3       35.51       32.66      1.63 o
   7   1   3        1.04        0.99      1.18 o
   8   1   3        5.55        5.97      1.75 o
   9   1   3        6.67        6.51      1.82 o
  -9   2   3        1.82        0.27      1.55 o
  -8   2   3       18.42       23.25      3.04 o
  -7   2   3        6.21        5.24      1.41 o
  -6   2   3        6.67        7.01      0.88 o
  -5   2   3      240.64      262.65      2.16 o
  -4   2   3      890.72      908.30      8.64 o
  -3   2   3       28.73       23.54      0.82 o
  -2   2   3      100.89       94.60      0.97 o
  -1   2   3      389.67      377.38      2.41 o
   0   2   3      510.82      498.85      6.48 o
   1   2   3       91.13       80.25      0.94 o
   2   2   3      710.51      727.61      6.91 o
   3   2   3      879.65      988.40      8.88 o
   4   2   3      126.88      130.06      2.05 o
   5   2   3      246.49      232.84      3.45 o
   6   2   3       39.33       37.41      1.40 o
   7   2   3        3.72        3.83      1.36 o
   8   2   3       20.58       20.58      6.29 o
   9   2   3        1.89        1.73      1.96 o
  -9   3   3        2.61        1.50      1.23 o
  -8   3   3       10.66       14.04      1.12 o
  -7   3   3       11.12       10.19      0.75 o
  -6   3   3       67.12       64.62      1.20 o
  -5   3   3      102.80      105.32      1.47 o
  -4   3   3      648.10      724.32      5.44 o
  -3   3   3      193.16      180.21      1.83 o
  -2   3   3      177.89      158.78      1.58 o
  -1   3   3       71.77       64.00      0.79 o
   0   3   3       48.55       49.09      0.57 o
   1   3   3       85.61       91.07      1.11 o
   2   3   3      547.45      596.97      4.51 o
   3   3   3       60.14       60.10      1.32 o
   4   3   3        5.77        8.97      1.05 o
   5   3   3        0.14        0.00      0.80 o
   6   3   3       22.70       23.82      1.56 o
   7   3   3        3.93        4.47      1.21 o
   8   3   3        6.16        6.24      1.34 o
  -8   4   3        1.49        1.10      1.08 o
  -7   4   3        8.08        7.57      0.77 o
  -6   4   3        7.07        7.75      0.69 o
  -5   4   3      111.34      112.01      1.59 o
  -4   4   3      170.81      170.38      2.41 o
  -3   4   3       81.56       82.26      1.19 o
  -2   4   3       24.32       24.49      0.95 o
  -1   4   3      114.55      117.70      1.24 o
   0   4   3       38.90       34.62      0.73 o
   1   4   3      143.61      143.84      1.50 o
   2   4   3      100.26       97.95      1.28 o
   3   4   3      560.58      587.77      4.65 o
   4   4   3      173.66      173.46      2.85 o
   5   4   3       32.10       34.25      1.23 o
   6   4   3        4.38        4.74      1.03 o
   7   4   3        5.12        4.22      1.21 o
   8   4   3        1.82        1.49      1.16 o
  -8   5   3        6.44        6.21      1.47 o
  -7   5   3        9.97       10.72      1.89 o
  -6   5   3       11.61       12.82      1.15 o
  -5   5   3       85.58       87.34      2.29 o
  -4   5   3      130.77      142.40      2.41 o
  -3   5   3       31.19       29.01      0.88 o
  -2   5   3        6.84        6.75      0.63 o
  -1   5   3       12.09       10.67      0.70 o
   0   5   3        1.50        1.04      0.54 o
   1   5   3        1.78        1.98      0.46 o
   2   5   3       36.29       41.15      1.10 o
   3   5   3        3.60        5.48      0.58 o
   4   5   3       58.24       64.49      1.20 o
   5   5   3       11.22       12.00      1.00 o
   6   5   3        0.49        0.51      0.70 o
   7   5   3        7.36        6.01      1.22 o
  -6   6   3        7.14        3.60      1.55 o
  -5   6   3        2.65        2.42      1.51 o
  -4   6   3       69.29       70.60      2.00 o
  -3   6   3       29.66       31.57      1.02 o
  -2   6   3       14.10       14.50      0.83 o
  -1   6   3       11.24       10.59      0.87 o
   0   6   3       66.19       64.70      1.18 o
   1   6   3       10.01       10.79      0.63 o
   2   6   3       76.06       72.60      1.48 o
   3   6   3       93.41       96.24      1.48 o
   4   6   3       13.78       13.16      1.30 o
   5   6   3        4.35        3.40      0.79 o
   6   6   3        0.72        0.26      0.92 o
  -5   7   3       42.52       45.52      1.99 o
  -4   7   3       22.64       21.97      1.65 o
  -3   7   3        7.02        6.02      0.91 o
  -2   7   3        1.07        1.62      0.87 o
  -1   7   3        0.91        1.47      0.64 o
   0   7   3        0.34        0.46      0.64 o
   1   7   3        1.36        0.92      0.54 o
   2   7   3        8.33        6.38      2.29 o
   3   7   3        5.52        1.38      1.23 o
   4   7   3       12.59        0.20      1.48 o
  -1   8   3        4.40        3.48      1.09 o
   0   8   3        8.53        5.05      1.95 o
 -10   0   4        1.74        3.61      3.44 o
  -9   0   4       12.79       10.26      5.31 o
  -8   0   4       11.21        7.89      2.93 o
  -7   0   4       69.04       60.48      3.73 o
  -6   0   4       12.34        9.19      2.21 o
  -5   0   4        2.02        0.73      0.56 o
  -4   0   4       42.15       47.78      1.44 o
  -3   0   4       19.83       17.30      0.86 o
  -2   0   4       47.48       56.16      0.96 o
  -1   0   4       51.19       44.23      0.81 o
   0   0   4      693.45      679.87      7.78 o
   1   0   4      496.00      453.02      6.74 o
   2   0   4     3227.27     3403.74     38.48 o
   3   0   4      257.34      293.65      4.50 o
   4   0   4      413.88      423.97      5.40 o
   5   0   4       13.61       13.88      1.45 o
   6   0   4        1.83        0.86      1.44 o
   7   0   4        1.91        3.52      1.86 o
   8   0   4        0.05        2.85      1.78 o
   9   0   4       30.08       48.05      6.80 o
 -10   1   4        0.40        0.40      1.43 o
  -9   1   4       14.14       21.53      4.08 o
  -8   1   4        5.16        4.96      1.79 o
  -7   1   4       19.24       21.38      2.20 o
  -6   1   4      617.66      640.93      5.83 o
  -5   1   4       35.46       40.72      1.36 o
  -4   1   4      416.15      441.63      3.14 o
  -3   1   4      314.76      331.55      2.82 o
  -2   1   4      432.49      427.07      2.56 o
  -1   1   4      292.70      280.33      1.87 o
   0   1   4        3.89        1.51      0.26 o
   1   1   4        8.76        7.70      0.41 o
   2   1   4     2968.17     3271.10     24.40 o
   3   1   4      312.88      326.65      3.65 o
   4   1   4       66.08       59.99      1.22 o
   5   1   4       70.17       72.32      1.79 o
   6   1   4       58.82       55.74      1.90 o
   7   1   4       55.66       52.69      1.74 o
   8   1   4        1.31        0.00      1.10 o
   9   1   4      255.18      316.65     11.25 o
  -9   2   4        8.06        7.98      1.55 o
  -8   2   4       51.84       49.00      1.21 o
  -7   2   4       43.56       41.44      1.48 o
  -6   2   4       13.54       15.58      0.87 o
  -5   2   4       19.04       23.17      0.52 o
  -4   2   4       80.99       79.17      1.45 o
  -3   2   4      112.13      115.90      1.45 o
  -2   2   4       46.41       40.62      0.53 o
  -1   2   4      165.23      173.87      1.37 o
   0   2   4       21.37       22.40      0.90 o
   1   2   4      597.65      569.34      5.38 o
   2   2   4      621.69      669.50      5.36 o
   3   2   4      640.35      691.03      7.45 o
   4   2   4       41.25       43.52      1.04 o
   5   2   4       17.10       16.21      1.41 o
   6   2   4       28.66       32.05      1.56 o
   7   2   4       21.58       20.73      1.38 o
   8   2   4        5.46        8.37      3.62 o
  -9   3   4        1.02        0.76      1.17 o
  -8   3   4        0.58        0.59      0.41 o
  -7   3   4       10.63       10.18      0.65 o
  -6   3   4      132.41      142.88      1.62 o
  -5   3   4       17.36       17.02      1.09 o
  -4   3   4       72.67       80.09      1.56 o
  -3   3   4      101.82      100.55      1.06 o
  -2   3   4      123.52      113.23      1.07 o
  -1   3   4      144.07      148.29      1.25 o
   0   3   4      274.53      252.98      1.80 o
   1   3   4      138.67      135.14      2.59 o
   2   3   4     1246.90     1322.96     10.30 o
   3   3   4      208.80      214.49      2.31 o
   4   3   4       61.46       58.62      2.61 o
   5   3   4       75.49       78.96      1.84 o
   6   3   4        8.35        8.62      1.13 o
   7   3   4       13.02       12.99      1.34 o
   8   3   4        3.60        2.73      1.57 o
  -8   4   4       18.15       21.12      1.66 o
  -7   4   4       84.18       92.18      2.02 o
  -6   4   4        1.53        1.44      1.03 o
  -5   4   4        3.63        2.90      0.94 o
  -4   4   4      108.73      107.06      2.04 o
  -3   4   4        9.20        9.67      0.62 o
  -2   4   4       54.87       55.33      0.89 o
  -1   4   4       10.54       11.56      0.51 o
   0   4   4       21.41       24.78      0.63 o
   1   4   4       13.66       13.01      0.41 o
   2   4   4      271.00      269.75      2.23 o
   3   4   4      238.44      246.30      2.26 o
   4   4   4       53.35       52.51      1.47 o
   5   4   4       18.60       19.25      1.14 o
   6   4   4        8.37       10.96      1.10 o
   7   4   4        4.08        3.68      0.97 o
  -8   5   4       10.38        9.58      1.67 o
  -7   5   4       41.59       40.78      2.11 o
  -6   5   4       27.76       30.38      1.46 o
  -5   5   4       79.55       78.15      2.03 o
  -4   5   4       81.10       78.16      1.83 o
  -3   5   4      150.93      152.16      2.32 o
  -2   5   4       32.93       37.51      0.88 o
  -1   5   4       23.69       26.10      0.73 o
   0   5   4       83.08       81.31      0.95 o
   1   5   4       46.60       47.29      0.97 o
   2   5   4      208.01      211.24      2.56 o
   3   5   4       26.22       27.19      1.04 o
   4   5   4        9.28        9.49      0.76 o
   5   5   4        8.98       11.04      0.91 o
   6   5   4        3.47        3.59      0.94 o
  -6   6   4        1.75        1.57      1.15 o
  -5   6   4        6.89        5.42      1.21 o
  -4   6   4        4.24        3.34      0.86 o
  -3   6   4       12.46       11.52      0.88 o
  -2   6   4        6.10        5.90      1.00 o
  -1   6   4       20.36       18.06      1.28 o
   0   6   4       13.70       12.99      0.85 o
   1   6   4       86.31       85.12      1.33 o
   2   6   4       22.25       20.38      1.44 o
   3   6   4       87.38       82.70      1.52 o
   4   6   4        2.71        2.02      0.65 o
   5   6   4        3.98        2.16      1.82 o
  -5   7   4        6.80        6.71      1.49 o
  -4   7   4        9.98        2.84      2.33 o
  -3   7   4       17.78       20.46      1.14 o
  -2   7   4        4.00        3.03      0.83 o
  -1   7   4        0.87        0.58      0.61 o
   0   7   4        8.61        8.30      1.40 o
   1   7   4       25.45       26.81      1.80 o
   2   7   4       81.80       82.41      3.15 o
   3   7   4       16.88       17.44      3.80 o
   4   7   4        1.70        1.00      1.34 o
 -10   0   5       15.93       19.98      4.36 o
  -9   0   5        7.62        7.93      1.85 o
  -8   0   5       65.89       58.01      5.53 o
  -7   0   5      727.77      661.84      8.49 o
  -6   0   5        4.11        3.58      1.07 o
  -5   0   5        0.77        0.44      0.49 o
  -4   0   5        0.05        0.95      0.64 o
  -3   0   5      135.30      141.98      1.50 o
  -2   0   5      253.17      296.70      3.41 o
  -1   0   5      228.74      219.99      5.18 o
   0   0   5       40.43       25.56      1.33 o
   1   0   5       62.71       51.47      1.58 o
   2   0   5        0.13        0.00      0.67 o
   3   0   5       27.03       28.54      1.41 o
   4   0   5       46.86       52.77      2.45 o
   5   0   5        6.71        7.06      1.32 o
   6   0   5       87.94       84.90      2.58 o
   7   0   5        4.42        5.34      1.71 o
   8   0   5       12.96       20.88      2.32 o
 -10   1   5        0.36        0.00      1.18 o
  -9   1   5        3.25        3.78      1.17 o
  -8   1   5      430.84      374.73      3.96 o
  -7   1   5       83.16       74.01      1.38 o
  -6   1   5       53.18       58.01      0.99 o
  -5   1   5       18.68       20.10      0.64 o
  -4   1   5      175.74      179.55      2.36 o
  -3   1   5       63.98       75.06      1.24 o
  -2   1   5      394.39      400.22      2.86 o
  -1   1   5     1606.64     1711.50     12.49 o
   0   1   5      217.64      230.22      1.83 o
   1   1   5     2031.78     2011.89     16.23 o
   2   1   5      162.73      175.91      2.00 o
   3   1   5      183.59      192.14      2.78 o
   4   1   5       74.14       77.48      1.47 o
   5   1   5       37.84       42.11      1.28 o
   6   1   5       14.22       16.81      1.50 o
   7   1   5       42.38       47.18      1.71 o
   8   1   5        1.76        0.41      1.18 o
  -9   2   5        6.90        5.34      1.29 o
  -8   2   5       81.58       71.49      1.65 o
  -7   2   5      385.32      342.16      4.02 o
  -6   2   5        7.43        8.48      1.02 o
  -5   2   5       35.84       33.38      1.05 o
  -4   2   5        5.65        6.36      0.73 o
  -3   2   5       54.43       53.83      0.91 o
  -2   2   5      213.21      212.34      2.16 o
  -1   2   5      138.70      137.39      1.15 o
   0   2   5        5.64        8.66      0.86 o
   1   2   5       72.43       67.29      1.60 o
   2   2   5        8.51        9.73      0.51 o
   3   2   5      129.06      119.11      1.50 o
   4   2   5        4.87        4.28      0.78 o
   5   2   5       23.54       21.94      1.06 o
   6   2   5       88.69       83.20      2.46 o
   7   2   5        0.10        0.96      1.03 o
   8   2   5        7.88        7.43      3.75 o
  -9   3   5        5.88        4.82      1.41 o
  -8   3   5      274.76      255.23      3.38 o
  -7   3   5      148.84      146.62      2.57 o
  -6   3   5       75.33       74.92      1.68 o
  -5   3   5       78.09       73.49      1.58 o
  -4   3   5       74.12       73.56      1.41 o
  -3   3   5        4.99        4.48      0.33 o
  -2   3   5      191.03      187.01      1.44 o
  -1   3   5      392.95      411.47      3.21 o
   0   3   5        5.55       12.23      2.11 o
   1   3   5      220.67      211.36      2.86 o
   2   3   5       85.24       92.77      0.86 o
   3   3   5       86.62       87.50      2.78 o
   4   3   5        2.04        2.32      0.67 o
   5   3   5       35.49       34.67      1.33 o
   6   3   5       11.61       12.58      1.19 o
   7   3   5       30.33       31.36      2.01 o
   8   3   5       23.75       25.60      2.27 o
  -8   4   5       43.08       47.18      2.36 o
  -7   4   5      155.29      150.19      2.50 o
  -6   4   5        1.98        2.43      1.00 o
  -5   4   5       20.93       18.59      2.18 o
  -4   4   5        1.50        1.76      0.91 o
  -3   4   5       28.54       29.98      0.73 o
  -2   4   5       76.60       73.29      0.98 o
  -1   4   5       23.39       24.66      0.61 o
   0   4   5       46.63       45.58      1.37 o
   1   4   5       12.74       13.67      1.66 o
   2   4   5       22.85       24.49      1.69 o
   3   4   5       76.29       71.20      1.01 o
   4   4   5       12.36       13.09      0.76 o
   5   4   5       21.05       22.33      1.23 o
   6   4   5       38.77       38.57      1.71 o
   7   4   5        0.92        0.91      0.96 o
  -7   5   5       49.57       49.36      2.06 o
  -6   5   5        2.78        2.20      1.19 o
  -5   5   5       45.21       47.28      1.86 o
  -4   5   5       22.03       21.12      1.10 o
  -3   5   5      112.98      119.59      1.50 o
  -2   5   5      149.31      146.17      2.11 o
  -1   5   5      308.63      304.86      2.75 o
   0   5   5      102.37      104.55      1.37 o
   1   5   5       73.52       70.01      1.97 o
   2   5   5      124.21      125.08      3.15 o
   3   5   5       25.18       23.09      1.37 o
   4   5   5       28.72       27.91      0.93 o
   5   5   5        2.55        2.49      0.71 o
   6   5   5        0.03        0.20      1.32 o
  -6   6   5       16.66       20.56      3.81 o
  -5   6   5       14.36       15.49      1.40 o
  -4   6   5        4.49        2.82      0.96 o
  -3   6   5        2.19        1.66      0.69 o
  -2   6   5       19.51       21.14      0.98 o
  -1   6   5        1.02        0.43      0.39 o
   0   6   5       50.59       47.75      1.36 o
   1   6   5        3.03        2.46      1.01 o
   2   6   5       14.88       14.80      1.48 o
   3   6   5       15.44       17.74      2.03 o
   4   6   5       13.58       13.85      4.73 o
   5   6   5        4.33        5.02      2.94 o
  -4   7   5        2.09        0.68      0.86 o
  -3   7   5        7.79        6.35      2.10 o
  -2   7   5       15.40       17.15      1.68 o
  -1   7   5       30.30       27.10      1.06 o
   0   7   5        9.33        9.54      1.28 o
   1   7   5        8.39       10.34      1.34 o
   2   7   5        6.76        5.42      1.57 o
   3   7   5        3.86        2.72      1.55 o
 -10   0   6        0.01        2.66      5.61 o
  -9   0   6        8.64        5.75      2.66 o
  -8   0   6      354.68      326.08      5.24 o
  -7   0   6       23.03       21.66      1.50 o
  -6   0   6       13.66       12.97      1.18 o
  -5   0   6       52.51       52.51      1.57 o
  -4   0   6        3.58        4.87      1.54 o
  -3   0   6      306.66      275.76      3.34 o
  -2   0   6        5.37        5.41      0.61 o
  -1   0   6      128.92      157.19      2.85 o
   0   0   6      875.01      934.30      9.71 o
   1   0   6      497.15      512.76      5.49 o
   2   0   6        8.30        6.99      0.92 o
   3   0   6        3.15        2.12      0.84 o
   4   0   6        0.15        0.00      0.85 o
   5   0   6        2.29        2.44      1.42 o
   6   0   6       86.87       77.29      2.54 o
   7   0   6       33.67       37.43      2.32 o
   8   0   6        0.05        0.28      1.52 o
  -9   1   6       11.78       16.51      2.10 o
  -8   1   6       90.87       74.64      1.34 o
  -7   1   6       68.65       66.28      1.31 o
  -6   1   6       46.38       50.16      1.71 o
  -5   1   6       80.47       77.28      1.48 o
  -4   1   6       54.26       51.28      1.51 o
  -3   1   6      359.44      357.66      2.50 o
  -2   1   6       55.52       55.96      0.79 o
  -1   1   6     6636.15     6842.62     54.91 o
   0   1   6       93.27       95.78      1.03 o
   1   1   6       21.28       18.69      0.60 o
   2   1   6       11.90       17.08      0.85 o
   3   1   6      103.19       97.87      1.41 o
   4   1   6       97.35      104.02      2.16 o
   5   1   6       57.62       51.02      1.66 o
   6   1   6      120.24      112.60      2.23 o
   7   1   6       14.91       12.94      1.74 o
   8   1   6        9.88        8.70      1.71 o
  -9   2   6        0.77        1.30      1.47 o
  -8   2   6      139.21      126.19      3.78 o
  -7   2   6       79.20       78.78      1.86 o
  -6   2   6        7.38        8.14      0.97 o
  -5   2   6       58.82       59.72      1.77 o
  -4   2   6       80.19       77.27      1.75 o
  -3   2   6       32.10       29.95      0.93 o
  -2   2   6      121.85      132.79      1.61 o
  -1   2   6       94.93       96.23      0.92 o
   0   2   6       85.15       80.72      2.75 o
   1   2   6       70.44       70.02      0.66 o
   2   2   6      111.13      107.74      1.14 o
   3   2   6       65.33       66.82      1.44 o
   4   2   6       13.73       14.77      0.81 o
   5   2   6       17.16       18.00      1.34 o
   6   2   6       94.72       84.38      2.11 o
   7   2   6       10.78       11.25      1.79 o
   8   2   6        1.60        1.26      1.44 o
  -9   3   6        0.92        1.77      1.33 o
  -8   3   6       50.34       43.72      1.69 o
  -7   3   6        5.37        3.85      1.31 o
  -6   3   6       44.03       46.81      1.46 o
  -5   3   6        4.32        4.97      1.05 o
  -4   3   6       47.31       46.31      1.42 o
  -3   3   6      103.42       98.39      1.03 o
  -2   3   6       47.05       44.17      0.97 o
  -1   3   6     1927.82     2056.54     12.69 o
   0   3   6      209.48      203.40      2.82 o
   1   3   6       38.14       38.21      1.86 o
   2   3   6       27.01       26.84      1.44 o
   3   3   6       74.39       72.17      1.43 o
   4   3   6       35.91       37.95      1.34 o
   5   3   6       39.01       40.12      1.34 o
   6   3   6       57.29       60.21      1.91 o
   7   3   6        5.94        5.50      1.65 o
  -8   4   6      107.46      110.44      2.57 o
  -7   4   6       10.30       10.59      1.64 o
  -6   4   6        8.17        7.58      1.28 o
  -5   4   6        6.37        7.23      1.01 o
  -4   4   6       69.77       69.05      1.61 o
  -3   4   6        4.09        4.20      0.57 o
  -2   4   6      118.58      122.82      1.24 o
  -1   4   6      141.54      136.95      1.72 o
   0   4   6       33.63       33.45      1.63 o
   1   4   6      108.56      111.46      2.62 o
   2   4   6        2.64        3.30      1.38 o
   3   4   6        1.82        1.88      1.61 o
   4   4   6        7.28        8.08      0.71 o
   5   4   6        0.51        0.89      0.62 o
   6   4   6       14.03       16.90      1.73 o
   7   4   6       20.09       21.43      1.32 o
  -7   5   6        0.16        0.49      1.08 o
  -6   5   6       12.77       16.31      1.42 o
  -5   5   6        1.07        0.80      1.17 o
  -4   5   6        7.66        8.39      0.91 o
  -3   5   6        0.83        1.39      0.49 o
  -2   5   6        5.06        5.58      0.53 o
  -1   5   6      285.13      296.77      2.20 o
   0   5   6      132.38      126.97      2.49 o
   1   5   6        9.46        8.14      1.43 o
   2   5   6       44.59       43.17      2.85 o
   3   5   6       24.69       27.10      1.94 o
   4   5   6       56.36       61.04      3.75 o
   5   5   6       56.35       60.47      2.65 o
   6   5   6       52.61       55.63      4.40 o
  -6   6   6        7.31        6.14      1.52 o
  -5   6   6       27.02       28.29      1.52 o
  -4   6   6        1.92        1.08      0.63 o
  -3   6   6        5.46        2.35      0.92 o
  -2   6   6       72.33       73.74      1.19 o
  -1   6   6        7.96        6.76      0.51 o
   0   6   6        2.51        1.97      0.99 o
   1   6   6       10.44       10.84      1.49 o
   2   6   6       16.86       18.53      2.10 o
   3   6   6        7.26        8.47      1.77 o
   4   6   6        9.27        5.01      3.64 o
  -4   7   6        7.46        3.29      1.89 o
  -3   7   6        0.91        0.22      0.77 o
  -2   7   6        0.81        0.00      1.25 o
  -1   7   6       82.87       85.39      2.09 o
   0   7   6       63.25       64.11      2.22 o
   1   7   6       11.36       13.43      1.80 o
   2   7   6        4.03        3.73      1.58 o
  -9   0   7       30.91       29.40      4.09 o
  -8   0   7       46.35       48.00      1.52 o
  -7   0   7        0.00        0.00      0.53 o
  -6   0   7        2.74        1.98      0.88 o
  -5   0   7        2.97        1.80      0.69 o
  -4   0   7      224.93      223.83      3.45 o
  -3   0   7      166.29      140.94      2.20 o
  -2   0   7      213.88      284.70      5.12 o
  -1   0   7      333.42      345.43      4.01 o
   0   0   7       37.28       36.61      1.21 o
   1   0   7       26.47       33.07      1.03 o
   2   0   7      215.77      190.82      2.71 o
   3   0   7       71.46       74.23      2.06 o
   4   0   7       31.94       32.71      1.84 o
   5   0   7       56.35       40.88      3.14 o
   6   0   7      167.79      140.15      3.75 o
   7   0   7        5.25        5.50      2.04 o
   8   0   7       20.11       18.80      2.85 o
  -9   1   7       18.58       18.68      3.05 o
  -8   1   7        9.23        9.59      1.37 o
  -7   1   7       65.71       67.27      1.59 o
  -6   1   7       19.91       20.51      1.96 o
  -5   1   7       65.99       65.03      1.34 o
  -4   1   7      255.10      257.07      2.62 o
  -3   1   7      147.69      154.63      1.36 o
  -2   1   7       98.80      104.15      1.31 o
  -1   1   7      414.56      469.51      4.91 o
   0   1   7       24.49       24.76      0.72 o
   1   1   7       49.95       46.79      0.89 o
   2   1   7       18.38       23.77      0.83 o
   3   1   7       48.38       45.52      1.01 o
   4   1   7      134.13      130.89      1.95 o
   5   1   7       13.26        8.90      0.97 o
   6   1   7       89.52       75.05      1.80 o
   7   1   7        1.48        2.90      1.19 o
   8   1   7        0.17        0.00      1.10 o
  -9   2   7        9.71        6.49      1.83 o
  -8   2   7       13.37       16.18      3.29 o
  -7   2   7        5.04        4.48      1.37 o
  -6   2   7       24.12       24.27      1.31 o
  -5   2   7       54.71       55.22      1.55 o
  -4   2   7      319.44      314.33      3.23 o
  -3   2   7        5.77        4.70      0.29 o
  -2   2   7       73.90       87.53      1.11 o
  -1   2   7       29.41       30.66      0.61 o
   0   2   7       50.61       50.41      0.92 o
   1   2   7       33.77       31.62      0.54 o
   2   2   7       34.93       36.70      1.32 o
   3   2   7        4.38        4.30      0.61 o
   4   2   7       22.51       23.72      0.93 o
   5   2   7      157.57      145.65      2.19 o
   6   2   7       70.22       65.41      1.75 o
   7   2   7        4.71        4.96      1.31 o
  -9   3   7        2.82        2.01      1.42 o
  -8   3   7        6.50        6.32      1.37 o
  -7   3   7       28.81       29.19      2.07 o
  -6   3   7        3.94        4.48      1.17 o
  -5   3   7       45.52       46.02      1.63 o
  -4   3   7      115.95      106.67      2.03 o
  -3   3   7       75.13       75.89      0.94 o
  -2   3   7      127.26      126.22      1.60 o
  -1   3   7      340.20      369.22      2.46 o
   0   3   7        7.64        7.75      1.47 o
   1   3   7       45.25       42.50      1.61 o
   2   3   7       17.13       20.64      1.63 o
   3   3   7       21.29       19.16      1.07 o
   4   3   7       24.50       25.34      1.81 o
   5   3   7       17.36       18.58      1.12 o
   6   3   7       27.60       23.91      1.66 o
   7   3   7        0.77        0.27      1.53 o
  -8   4   7        3.30        2.63      1.43 o
  -7   4   7        4.51        3.90      1.20 o
  -6   4   7        0.51        0.00      1.06 o
  -5   4   7        3.03        2.75      1.17 o
  -4   4   7       52.67       53.84      1.33 o
  -3   4   7       22.52       22.71      0.75 o
  -2   4   7      218.74      227.47      2.24 o
  -1   4   7      111.40      108.96      2.39 o
   0   4   7       33.54       34.88      1.68 o
   1   4   7       10.76        9.03      1.54 o
   2   4   7        0.19        0.59      1.11 o
   3   4   7       38.92       38.00      1.97 o
   4   4   7        1.49        1.97      0.35 o
   5   4   7       60.49       65.20      1.47 o
   6   4   7       77.88       83.56      3.02 o
  -7   5   7        0.74        0.24      1.11 o
  -6   5   7        6.56        6.35      1.23 o
  -5   5   7       13.59       15.12      1.38 o
  -4   5   7       20.49       19.47      0.75 o
  -3   5   7       46.32       47.83      1.08 o
  -2   5   7       89.34       90.16      1.70 o
  -1   5   7       68.50       73.83      1.62 o
   0   5   7       17.77       17.72      1.73 o
   1   5   7       22.66       21.70      1.98 o
   2   5   7        0.33        2.23      1.53 o
   3   5   7        6.72        7.03      1.68 o
   4   5   7       10.52       13.75      2.27 o
   5   5   7        6.63        4.03      2.66 o
  -6   6   7        1.72        1.30      1.13 o
  -5   6   7        9.58        5.53      2.34 o
  -4   6   7        2.77        1.51      0.63 o
  -3   6   7        1.96        1.12      0.58 o
  -2   6   7       22.15       20.14      0.86 o
  -1   6   7       13.28       15.53      1.27 o
   0   6   7       11.25       12.01      1.41 o
   1   6   7       27.43       30.23      3.31 o
   2   6   7       18.61       19.66      2.22 o
   3   6   7        0.85        1.77      2.08 o
   4   6   7       13.54       16.30      3.45 o
  -3   7   7        2.07        1.55      1.08 o
  -2   7   7       21.52       22.39      1.58 o
  -1   7   7       20.94       22.84      2.38 o
   0   7   7        3.89        4.00      1.35 o
   1   7   7        5.94        5.80      1.52 o
  -9   0   8        0.66        0.00      2.91 o
  -8   0   8        0.00        0.00      0.52 o
  -7   0   8       46.55       42.11      1.18 o
  -6   0   8       12.14       11.86      0.98 o
  -5   0   8      511.07      493.47      7.29 o
  -4   0   8      182.34      165.62      2.71 o
  -3   0   8       12.97       16.90      1.33 o
  -2   0   8      322.09      332.10      5.21 o
  -1   0   8      512.55      549.27      7.14 o
   0   0   8       69.34       68.03      2.08 o
   1   0   8       10.78        9.28      1.04 o
   2   0   8      171.23      168.19      5.09 o
   3   0   8      275.73      266.31      4.61 o
   4   0   8        9.52        8.95      2.09 o
   5   0   8       20.13       14.25      1.85 o
   6   0   8        9.37        5.81      1.55 o
   7   0   8        0.98        0.00      1.60 o
  -9   1   8        5.38        6.03      1.12 o
  -8   1   8        4.72        4.22      0.96 o
  -7   1   8       19.00       17.10      1.13 o
  -6   1   8       65.12       59.59      1.51 o
  -5   1   8      648.26      630.50      5.85 o
  -4   1   8      139.59      134.57      1.58 o
  -3   1   8       15.64       16.76      0.63 o
  -2   1   8      183.54      198.85      2.14 o
  -1   1   8       87.20       84.96      1.32 o
   0   1   8       82.37       77.57      1.03 o
   1   1   8      106.08      100.67      1.26 o
   2   1   8       18.03       20.06      0.80 o
   3   1   8       28.14       29.26      1.03 o
   4   1   8      112.17       98.01      1.73 o
   5   1   8        1.68        1.41      0.84 o
   6   1   8        8.97        7.99      1.39 o
   7   1   8        7.86        6.73      1.75 o
  -9   2   8        0.57        0.11      1.27 o
  -8   2   8        3.12        2.71      1.44 o
  -7   2   8       52.41       54.53      1.99 o
  -6   2   8       45.32       46.60      1.72 o
  -5   2   8      492.22      489.69      5.77 o
  -4   2   8      259.93      238.61      2.84 o
  -3   2   8       15.18       13.93      0.45 o
  -2   2   8      176.10      175.09      1.72 o
  -1   2   8      176.03      196.70      2.02 o
   0   2   8       70.30       69.71      1.11 o
   1   2   8       44.69       42.30      0.63 o
   2   2   8       54.47       51.92      0.98 o
   3   2   8      197.73      189.74      3.18 o
   4   2   8        0.11        0.64      0.57 o
   5   2   8       26.80       28.27      2.32 o
   6   2   8       22.85       22.56      1.41 o
   7   2   8        2.06        1.84      1.09 o
  -8   3   8        2.31        0.80      1.43 o
  -7   3   8       16.40       18.13      1.42 o
  -6   3   8       34.05       40.62      1.95 o
  -5   3   8      387.42      381.36      5.06 o
  -4   3   8      201.86      196.95      4.06 o
  -3   3   8       34.43       30.72      1.27 o
  -2   3   8        7.57       10.12      0.55 o
  -1   3   8        4.00        3.63      0.57 o
   0   3   8       22.64       20.97      1.55 o
   1   3   8       71.74       73.12      2.00 o
   2   3   8       18.71       23.60      1.80 o
   3   3   8        2.27        2.16      0.51 o
   4   3   8       50.09       44.76      1.42 o
   5   3   8       26.45       25.06      1.22 o
   6   3   8        9.49        9.76      1.51 o
  -8   4   8        4.58        4.63      1.62 o
  -7   4   8       36.24       37.83      1.94 o
  -6   4   8       33.37       38.25      2.04 o
  -5   4   8      347.55      373.89      5.30 o
  -4   4   8      192.00      186.87      2.91 o
  -3   4   8        1.08        0.66      0.50 o
  -2   4   8       83.19       79.65      0.97 o
  -1   4   8       24.94       27.82      1.43 o
   0   4   8        8.27       10.81      1.45 o
   1   4   8       13.04       14.27      1.58 o
   2   4   8       49.94       54.07      2.36 o
   3   4   8       28.81       33.36      2.22 o
   4   4   8        2.53        2.59      1.73 o
   5   4   8       39.12       43.89      2.72 o
   6   4   8       15.01       17.20      2.80 o
  -7   5   8        0.29        0.99      1.08 o
  -6   5   8       40.43       42.47      2.17 o
  -5   5   8      106.43      107.42      2.77 o
  -4   5   8       55.37       57.09      2.68 o
  -3   5   8       44.10       44.73      1.10 o
  -2   5   8       30.85       28.73      1.16 o
  -1   5   8       46.31       46.13      1.83 o
   0   5   8       25.66       27.86      2.56 o
   1   5   8       23.63       24.51      1.96 o
   2   5   8       57.67       60.54      3.14 o
   3   5   8        8.44        8.01      1.82 o
   4   5   8       42.46       44.43      3.87 o
   5   5   8        4.97        6.66      3.15 o
  -5   6   8      143.49      152.71      5.58 o
  -4   6   8       82.09       80.51      2.08 o
  -3   6   8        2.31        1.75      0.71 o
  -2   6   8        8.67       10.66      1.18 o
  -1   6   8        2.01        0.40      0.94 o
   0   6   8       11.68       12.79      1.57 o
   1   6   8        6.81        5.62      1.96 o
   2   6   8       12.00       14.58      2.05 o
   3   6   8        1.04        0.76      1.59 o
  -2   7   8        1.75        2.28      1.30 o
  -1   7   8        2.27        2.67      1.26 o
   0   7   8        0.28        0.92      1.26 o
  -9   0   9        0.13        0.00      2.04 o
  -8   0   9       12.16       15.80      4.91 o
  -7   0   9       41.43       46.37      4.29 o
  -6   0   9      227.62      221.17      4.36 o
  -5   0   9     3431.34     3489.89     43.68 o
  -4   0   9       13.93       12.33      0.87 o
  -3   0   9      156.14      159.09      2.68 o
  -2   0   9        4.33        6.97      1.54 o
  -1   0   9       34.44       40.46      1.90 o
   0   0   9       12.69       12.47      1.12 o
   1   0   9      510.07      491.71      6.48 o
   2   0   9       45.79       44.43      1.52 o
   3   0   9        0.93        1.21      0.92 o
   4   0   9        0.68        1.81      1.30 o
   5   0   9        0.02        0.69      1.35 o
   6   0   9        2.38        1.37      1.39 o
   7   0   9        0.01        0.09      1.29 o
  -9   1   9        0.57        0.03      1.31 o
  -8   1   9        0.53        0.76      0.81 o
  -7   1   9       10.49        9.89      1.01 o
  -6   1   9      625.87      628.92      5.35 o
  -5   1   9      893.84      861.03      7.71 o
  -4   1   9      107.51      103.27      1.29 o
  -3   1   9       30.45       28.08      0.73 o
  -2   1   9       84.92       82.56      1.38 o
  -1   1   9       25.18       25.03      0.96 o
   0   1   9      315.02      311.51      2.60 o
   1   1   9       55.46       52.90      1.20 o
   2   1   9     1543.85     1539.93     13.78 o
   3   1   9       30.39       31.13      1.07 o
   4   1   9       12.77       10.01      0.99 o
   5   1   9       29.18       26.90      1.36 o
   6   1   9        7.87        6.17      1.51 o
   7   1   9        1.11        0.42      1.14 o
  -9   2   9        6.51        5.58      1.62 o
  -8   2   9        6.02        5.93      1.28 o
  -7   2   9        2.70        3.15      1.33 o
  -6   2   9       86.09       85.00      2.07 o
  -5   2   9     1801.16     1835.58     17.93 o
  -4   2   9       11.79       13.66      0.93 o
  -3   2   9       25.13       24.28      0.69 o
  -2   2   9       46.33       50.96      1.19 o
  -1   2   9      121.14      127.96      2.43 o
   0   2   9       86.02       82.95      1.22 o
   1   2   9      500.52      510.68      3.95 o
   2   2   9      131.30      129.21      2.18 o
   3   2   9        2.07        2.78      0.60 o
   4   2   9        5.38        5.03      0.81 o
   5   2   9       11.32        7.74      1.77 o
   6   2   9        2.93        0.83      0.99 o
  -8   3   9        8.34        7.82      1.92 o
  -7   3   9        2.76        2.40      1.14 o
  -6   3   9      366.94      361.12      8.16 o
  -5   3   9      373.83      373.59      7.18 o
  -4   3   9       35.70       36.12      1.68 o
  -3   3   9       31.03       32.95      1.20 o
  -2   3   9       14.90       16.94      0.61 o
  -1   3   9       35.32       37.18      2.60 o
   0   3   9      167.91      157.78      2.89 o
   1   3   9       19.35       22.54      1.77 o
   2   3   9      794.43      794.51      9.30 o
   3   3   9       41.89       40.42      2.37 o
   4   3   9       13.50       14.89      0.95 o
   5   3   9        5.79        4.54      0.92 o
   6   3   9        4.83        3.61      2.35 o
  -7   4   9        4.99        4.32      1.32 o
  -6   4   9       64.79       67.13      2.86 o
  -5   4   9      755.52      758.84      8.99 o
  -4   4   9        7.70        5.04      1.02 o
  -3   4   9        1.27        1.28      0.55 o
  -2   4   9        1.88        1.78      0.33 o
  -1   4   9       39.35       39.28      2.06 o
   0   4   9       36.69       36.70      2.48 o
   1   4   9      139.53      149.64      3.46 o
   2   4   9      112.58      119.69      5.73 o
   3   4   9        9.90       11.66      1.76 o
   4   4   9        0.82        0.00      1.31 o
   5   4   9        1.56        3.19      1.99 o
  -6   5   9       98.92      102.43      3.02 o
  -5   5   9      182.19      187.42      3.43 o
  -4   5   9       52.62       54.55      1.58 o
  -3   5   9       22.88       23.79      0.72 o
  -2   5   9       17.38       17.85      1.51 o
  -1   5   9       45.58       46.06      2.24 o
   0   5   9       16.41       20.05      1.93 o
   1   5   9       52.94       55.75      2.52 o
   2   5   9      222.66      239.79      5.34 o
   3   5   9       10.36       12.41      2.05 o
   4   5   9       10.35       14.50      2.21 o
  -5   6   9      157.58      157.29      4.63 o
  -4   6   9       21.05       22.95      2.26 o
  -3   6   9        9.46        8.97      1.06 o
  -2   6   9       13.88       13.57      1.54 o
  -1   6   9        4.99        5.40      1.35 o
   0   6   9       11.12       11.05      1.82 o
   1   6   9       59.74       59.51      3.16 o
   2   6   9       49.79       56.67      2.86 o
  -9   0  10        0.48        0.86      2.32 o
  -8   0  10        2.50        2.00      1.80 o
  -7   0  10      161.74      159.64      3.98 o
  -6   0  10        8.88        7.92      1.67 o
  -5   0  10        0.00        0.23      1.29 o
  -4   0  10        7.10        6.44      0.84 o
  -3   0  10       24.96       23.45      1.77 o
  -2   0  10       23.13       22.08      1.20 o
  -1   0  10       95.86      100.16      1.85 o
   0   0  10        4.65        4.23      0.88 o
   1   0  10     2488.79     2456.78     27.78 o
   2   0  10      540.26      498.40      9.61 o
   3   0  10       25.27       26.96      1.70 o
   4   0  10        2.94        0.53      1.18 o
   5   0  10        2.00        1.88      2.02 o
   6   0  10       24.53       22.21      2.04 o
  -9   1  10       13.23       21.22      2.07 o
  -8   1  10        5.22        3.95      0.90 o
  -7   1  10        3.19        3.43      1.01 o
  -6   1  10       35.15       31.35      1.48 o
  -5   1  10        0.63        1.10      0.80 o
  -4   1  10      115.25      113.17      1.53 o
  -3   1  10       18.54       18.69      0.80 o
  -2   1  10        7.14        4.57      0.76 o
  -1   1  10        9.06        6.49      0.90 o
   0   1  10        0.39        0.68      0.53 o
   1   1  10     1061.67     1006.75      8.40 o
   2   1  10      550.37      506.76      4.48 o
   3   1  10        2.74        1.63      0.77 o
   4   1  10        3.52        2.58      0.87 o
   5   1  10        3.68        3.41      1.19 o
   6   1  10        0.41        0.00      0.76 o
  -8   2  10        7.47        9.56      1.54 o
  -7   2  10      171.70      174.07      2.95 o
  -6   2  10       19.18       19.62      1.17 o
  -5   2  10       40.24       41.24      1.68 o
  -4   2  10       23.22       24.85      1.03 o
  -3   2  10       32.55       31.90      0.71 o
  -2   2  10       13.04       14.10      0.66 o
  -1   2  10       32.11       30.70      1.15 o
   0   2  10       50.25       49.68      1.17 o
   1   2  10     1278.82     1284.56      9.27 o
   2   2  10      146.92      139.51      1.74 o
   3   2  10        2.19        2.66      0.61 o
   4   2  10       13.70       14.14      1.21 o
   5   2  10        3.88        2.25      1.03 o
   6   2  10       37.06       34.43      1.50 o
  -8   3  10        3.04        0.62      1.14 o
  -7   3  10        7.62        6.76      1.85 o
  -6   3  10       43.48       42.67      1.82 o
  -5   3  10        5.59        6.73      1.05 o
  -4   3  10       70.78       69.68      1.44 o
  -3   3  10        4.30        3.49      0.78 o
  -2   3  10        2.25        2.02      0.59 o
  -1   3  10       13.52       15.39      1.44 o
   0   3  10        6.36        6.04      1.31 o
   1   3  10      452.64      428.22      5.63 o
   2   3  10      366.25      352.99      5.00 o
   3   3  10        5.40        5.60      1.69 o
   4   3  10       10.28        8.51      2.30 o
   5   3  10        5.72        5.28      1.80 o
  -7   4  10       18.89       16.04      2.20 o
  -6   4  10       64.28       65.02      2.89 o
  -5   4  10       19.66       18.76      1.77 o
  -4   4  10       36.35       36.32      1.20 o
  -3   4  10        4.53        3.94      0.47 o
  -2   4  10       28.60       26.69      1.97 o
  -1   4  10        1.58        2.12      1.47 o
   0   4  10        6.93        7.27      1.75 o
   1   4  10      724.31      742.40      9.40 o
   2   4  10       64.91       65.11      3.25 o
   3   4  10       12.84       14.05      2.19 o
   4   4  10        0.44        0.26      1.42 o
  -6   5  10       26.58       23.38      2.17 o
  -5   5  10       20.16       21.42      1.60 o
  -4   5  10       13.22       12.85      0.79 o
  -3   5  10        1.04        0.66      0.43 o
  -2   5  10        0.44        0.05      0.73 o
  -1   5  10        5.25        5.43      1.83 o
   0   5  10       21.34       22.66      2.13 o
   1   5  10      154.01      154.60      3.72 o
   2   5  10      166.51      164.93      3.94 o
   3   5  10        2.74        3.23      2.03 o
  -4   6  10        0.75        0.43      1.55 o
  -3   6  10       13.24       14.37      2.02 o
  -2   6  10        3.97        4.50      1.13 o
  -1   6  10        8.93        9.22      1.70 o
   0   6  10       42.67       49.79      3.43 o
   1   6  10      172.08      185.31      4.85 o
  -8   0  11        1.48        1.59      2.23 o
  -7   0  11       55.35       51.94      3.23 o
  -6   0  11        0.64        0.73      1.67 o
  -5   0  11        0.01        0.23      0.58 o
  -4   0  11       11.77       11.25      1.02 o
  -3   0  11       15.31       15.07      1.68 o
  -2   0  11      159.86      172.19      3.92 o
  -1   0  11        6.92        6.43      0.87 o
   0   0  11       37.24       40.41      1.65 o
   1   0  11        0.26        0.32      0.76 o
   2   0  11      225.74      209.93      3.38 o
   3   0  11        0.00        0.09      0.90 o
   4   0  11       11.26       14.35      2.20 o
   5   0  11       19.27       20.99      3.29 o
  -8   1  11       33.99       36.75      2.11 o
  -7   1  11       11.94       13.77      1.61 o
  -6   1  11        6.39        6.59      1.55 o
  -5   1  11       30.40       31.03      1.84 o
  -4   1  11       42.91       43.83      1.02 o
  -3   1  11       23.40       21.44      0.94 o
  -2   1  11       60.83       64.70      1.75 o
  -1   1  11       24.77       25.17      1.05 o
   0   1  11        3.65        3.60      0.65 o
   1   1  11       34.87       31.29      1.07 o
   2   1  11        0.91        1.47      0.60 o
   3   1  11        9.64        7.83      0.95 o
   4   1  11        9.54       11.33      1.09 o
   5   1  11       11.65       12.02      1.77 o
  -8   2  11       10.43       10.26      1.58 o
  -7   2  11       38.43       38.19      1.60 o
  -6   2  11       12.94       11.50      2.17 o
  -5   2  11        4.72        4.83      1.01 o
  -4   2  11        0.07        0.05      0.38 o
  -3   2  11       35.92       38.91      0.97 o
  -2   2  11      142.90      156.20      2.11 o
  -1   2  11       19.27       19.73      0.81 o
   0   2  11       50.97       51.49      1.12 o
   1   2  11       40.61       39.95      0.87 o
   2   2  11       76.72       73.52      1.82 o
   3   2  11        8.68        8.27      0.78 o
   4   2  11        1.69        1.33      0.84 o
   5   2  11        4.43        2.18      1.26 o
  -7   3  11        4.05        2.40      1.13 o
  -6   3  11        3.27        2.48      0.98 o
  -5   3  11       11.95       10.72      1.62 o
  -4   3  11       18.79       15.51      0.84 o
  -3   3  11       22.11       24.15      0.85 o
  -2   3  11       31.62       33.08      0.81 o
  -1   3  11        6.44        5.84      1.51 o
   0   3  11       36.84       38.14      1.92 o
   1   3  11       19.46       18.42      1.70 o
   2   3  11       13.38       15.65      1.93 o
   3   3  11       12.41       13.83      2.27 o
   4   3  11       16.76       18.56      2.31 o
  -6   4  11        5.83        5.07      1.15 o
  -5   4  11        6.87        7.54      1.56 o
  -4   4  11        7.18        6.97      1.10 o
  -3   4  11       22.47       23.17      0.94 o
  -2   4  11       17.25       17.80      2.01 o
  -1   4  11        7.59        9.73      1.90 o
   0   4  11       24.56       26.61      2.03 o
   1   4  11       54.10       53.88      2.71 o
   2   4  11       39.20       42.14      3.26 o
   3   4  11        3.95        3.71      1.72 o
   4   4  11        0.27        0.00      1.85 o
  -5   5  11        6.25        2.55      1.43 o
  -4   5  11       14.59       16.61      2.22 o
  -3   5  11       46.09       46.31      2.16 o
  -2   5  11       41.85       43.83      2.70 o
  -1   5  11       18.02       17.38      2.69 o
   0   5  11        6.81        8.72      2.53 o
   1   5  11       21.44       17.43      2.86 o
   2   5  11        8.98       11.91      2.42 o
  -2   6  11        0.09        0.00      1.42 o
  -1   6  11       14.92       19.60      1.76 o
  -8   0  12       10.14       11.85      2.34 o
  -7   0  12        0.36        0.81      1.56 o
  -6   0  12        3.43        3.81      1.97 o
  -5   0  12        0.57        0.48      0.78 o
  -4   0  12        0.04        0.00      1.24 o
  -3   0  12        5.39        6.62      1.28 o
  -2   0  12      366.05      270.07      4.49 o
  -1   0  12       36.09       40.71      1.64 o
   0   0  12        4.35        3.61      0.98 o
   1   0  12        9.60        7.60      1.34 o
   2   0  12        5.32        3.04      1.24 o
   3   0  12        5.75        4.96      1.91 o
   4   0  12        5.25        5.96      1.73 o
   5   0  12       13.67        8.63      2.07 o
  -8   1  12       19.96       19.78      3.90 o
  -7   1  12       23.72       27.39      2.21 o
  -6   1  12        9.25        9.51      1.27 o
  -5   1  12       54.49       53.94      1.57 o
  -4   1  12        3.85        3.40      0.66 o
  -3   1  12      477.34      430.79      4.17 o
  -2   1  12       31.43       31.14      1.22 o
  -1   1  12       88.30       81.16      2.34 o
   0   1  12       36.26       34.98      0.97 o
   1   1  12       11.70       12.41      0.78 o
   2   1  12       12.64       12.03      1.99 o
   3   1  12       11.15       10.12      1.28 o
   4   1  12        3.44        2.57      0.86 o
   5   1  12        8.35        8.12      3.15 o
  -7   2  12        7.66        7.44      1.61 o
  -6   2  12        2.63        2.18      1.18 o
  -5   2  12       22.76       24.39      1.44 o
  -4   2  12        9.08       10.63      0.68 o
  -3   2  12        6.86        6.72      0.70 o
  -2   2  12      223.84      174.66      2.17 o
  -1   2  12       22.12       24.37      0.91 o
   0   2  12       18.96       20.12      1.83 o
   1   2  12        8.31        7.00      0.55 o
   2   2  12       20.81       19.38      1.68 o
   3   2  12        3.29        2.05      0.94 o
   4   2  12       10.78        6.95      5.46 o
  -7   3  12        2.41        1.93      1.07 o
  -6   3  12       15.58       15.97      3.85 o
  -5   3  12       47.72       46.47      1.59 o
  -4   3  12        7.93        6.73      0.97 o
  -3   3  12      260.29      244.74      2.79 o
  -2   3  12        0.43        0.32      0.35 o
  -1   3  12       62.46       62.58      2.21 o
   0   3  12       25.93       27.16      2.13 o
   1   3  12        4.21        4.45      1.49 o
   2   3  12        7.87        7.11      1.66 o
   3   3  12        7.81        5.04      2.03 o
   4   3  12        0.31        0.00      1.40 o
  -6   4  12        6.13        4.69      1.16 o
  -5   4  12       11.54       12.22      2.20 o
  -4   4  12        5.89        5.25      1.57 o
  -3   4  12        3.33        2.45      1.00 o
  -2   4  12      165.14      148.66      4.14 o
  -1   4  12       38.17       40.86      2.48 o
   0   4  12        6.70        5.55      1.91 o
   1   4  12        0.43        0.86      1.87 o
   2   4  12        5.72        6.56      2.12 o
   3   4  12        5.59        6.04      1.97 o
  -4   5  12        8.92       10.90      2.09 o
  -3   5  12       37.23       37.67      2.78 o
  -2   5  12       14.60       19.27      3.23 o
  -1   5  12       83.19       88.04      3.11 o
   0   5  12        1.28        0.75      1.90 o
   1   5  12        4.34        4.84      1.96 o
  -7   0  13        1.73        1.07      2.69 o
  -6   0  13        2.33        2.78      2.63 o
  -5   0  13       44.80       43.81      2.09 o
  -4   0  13        1.27        0.07      1.01 o
  -3   0  13        7.85       11.01      2.39 o
  -2   0  13        1.39        4.19      1.20 o
  -1   0  13      103.79      108.53      2.27 o
   0   0  13        5.97        5.91      1.32 o
   1   0  13        0.18        0.00      1.09 o
   2   0  13       14.93       16.52      2.05 o
   3   0  13       23.75       26.37      3.36 o
   4   0  13      137.91      166.17      4.22 o
  -7   1  13        4.28        2.78      1.49 o
  -6   1  13        1.62        1.55      1.10 o
  -5   1  13       28.97       29.29      1.62 o
  -4   1  13        7.73        6.94      0.77 o
  -3   1  13      333.70      289.88      2.84 o
  -2   1  13        1.97        2.22      0.75 o
  -1   1  13       60.50       55.11      1.40 o
   0   1  13        5.35        5.08      0.89 o
   1   1  13       18.82       22.31      1.18 o
   2   1  13       56.68       55.50      1.36 o
   3   1  13        3.10        2.91      1.15 o
   4   1  13      171.50      188.69      2.77 o
  -7   2  13       14.50       13.15      3.46 o
  -6   2  13       17.18       17.01      4.93 o
  -5   2  13        1.73        1.41      0.87 o
  -4   2  13       16.38       16.78      0.79 o
  -3   2  13       14.13       15.17      1.07 o
  -2   2  13       37.63       40.73      1.16 o
  -1   2  13        5.64        6.35      0.79 o
   0   2  13       44.24       41.08      3.13 o
   1   2  13       13.74       13.62      1.29 o
   2   2  13        4.08        1.97      1.26 o
   3   2  13       45.92       53.51      2.54 o
  -6   3  13        2.18        1.67      1.34 o
  -5   3  13        5.95        4.46      1.07 o
  -4   3  13       14.95       13.91      3.03 o
  -3   3  13      165.68      151.09      2.29 o
  -2   3  13        2.45        1.67      0.50 o
  -1   3  13       33.43       35.03      2.20 o
   0   3  13        1.35        2.62      1.43 o
   1   3  13        8.05        3.82      2.12 o
   2   3  13       28.63       28.17      2.36 o
   3   3  13        3.61        1.95      1.86 o
  -5   4  13       10.60        7.43      1.70 o
  -4   4  13        0.20        0.00      2.34 o
  -3   4  13       18.12       11.04      2.98 o
  -2   4  13       51.06       59.43      2.56 o
  -1   4  13       20.84       21.82      2.10 o
   0   4  13       20.54       25.51      2.17 o
   1   4  13        3.65        3.31      2.22 o
  -6   0  14      159.32      176.95     10.19 o
  -5   0  14        0.43        0.00      1.10 o
  -4   0  14       35.96       42.56      2.72 o
  -3   0  14        9.28        8.72      1.38 o
  -2   0  14        0.14        0.00      1.32 o
  -1   0  14       26.73       27.07      1.36 o
   0   0  14        0.14        0.64      1.00 o
   1   0  14        5.49        4.86      1.18 o
   2   0  14        3.80        4.70      1.51 o
   3   0  14       43.20       38.99      2.39 o
  -6   1  14       70.15       83.44      2.25 o
  -5   1  14        8.59        5.60      1.51 o
  -4   1  14       57.92       62.14      1.42 o
  -3   1  14        1.63        1.01      0.70 o
  -2   1  14       15.07       16.33      0.99 o
  -1   1  14       28.27       33.79      1.36 o
   0   1  14       23.81       26.01      1.26 o
   1   1  14       10.46       10.23      1.31 o
   2   1  14       17.93       20.64      1.10 o
   3   1  14        7.72        4.13      1.25 o
  -6   2  14       80.97       91.81      2.58 o
  -5   2  14        6.41        5.62      1.27 o
  -4   2  14        5.68        5.25      1.16 o
  -3   2  14        0.07        0.48      0.69 o
  -2   2  14       23.16       23.52      1.08 o
  -1   2  14        0.11        0.00      0.48 o
   0   2  14       19.04       17.03      2.13 o
   1   2  14       34.81       35.76      2.28 o
   2   2  14       21.25       13.18      8.71 o
  -5   3  14        1.77        2.20      1.19 o
  -4   3  14       12.54       11.48      2.45 o
  -3   3  14       12.63       13.37      1.42 o
  -2   3  14        7.95        6.17      1.79 o
  -1   3  14       11.22       11.37      2.02 o
   0   3  14       13.07       11.79      2.07 o
   1   3  14        4.09        1.63      1.84 o
  -3   4  14        3.08        5.06      1.76 o
  -2   4  14       32.47       36.29      2.71 o
  -1   4  14        4.16        5.42      2.08 o
  -5   0  15       28.10       32.13      1.66 o
  -4   0  15        7.58        6.76      2.18 o
  -3   0  15        3.15        4.24      1.70 o
  -2   0  15        3.63        3.87      1.42 o
  -1   0  15       35.02       35.41      1.95 o
   0   0  15        0.14        0.17      1.04 o
   1   0  15      114.82      128.63      7.61 o
  -5   1  15        1.17        0.55      1.01 o
  -4   1  15       16.91       15.28      1.19 o
  -3   1  15        4.24        3.67      0.88 o
  -2   1  15       22.20       24.22      1.30 o
  -1   1  15       19.99       20.04      1.45 o
   0   1  15       67.79       78.82      2.78 o
   1   1  15       18.15       19.80      1.04 o
  -4   2  15        3.87        2.98      1.24 o
  -3   2  15       12.82       14.89      2.58 o
  -2   2  15        1.38        0.75      0.69 o
  -1   2  15       29.34       34.15      2.24 o
   0   2  15        0.54        0.26      1.18 o
  -3   3  15        2.21        1.06      1.44 o
  -2   3  15       16.40       18.50      1.99 o
  -1   3  15        7.91        6.41      2.33 o
  -3   0  16        6.96        8.28      1.99 o
  -2   0  16       35.15       35.32      2.56 o
  -1   0  16        5.10        2.90      1.52 o
  -3   1  16        3.47        2.95      1.18 o
  -2   1  16        2.90        2.79      1.03 o
  -1   1  16        6.01        3.25      1.06 o
 
